# Supplementary material for: Parallel isotope differential modeling for instationary 13C fluxomics at the genome scale
Source: Biotechnol Biofuels. 2020 Jun 8;13:103. doi: 10.1186/s13068-020-01737-5 (PMC7278083; doi:10.1186/s13068-020-01737-5)
Supplement: Supplementary file 1 — Additional file 1. A genome-scale metabolic network ofSynechococcus2973 modified fromimSyn593. [file 13068_2020_1737_MOESM1_ESM.txt]

#Supplemental Table S5: The atom mapping information for imSyn593

NETWORK

	rxn00806	cpd00024[c]	cpd00107[c]	cpd00023[c]	cpd00200[c]
		1,2,3,4,5	6,7,8,9,10,11	1,2,3,4,5	6,7,8,9,10,11

	rxn00062	cpd00002[c]		cpd00008[c]
		1,2,3,4,5,6,7,8,9,10		1,2,3,4,5,6,7,8,9,10

	rxn00604	cpd00006[c]	cpd00079[c]	cpd00005[c]	cpd00911[c]
		1,2,3,4,5,6,7,8,9,10,11,12,13,14,15,16,17,18,19,20,21	22,23,24,25,26,27	1,2,3,4,5,6,7,8,9,10,11,12,13,14,15,16,17,18,19,20,21	22,23,24,25,26,27

	rxn00929	cpd00004[c]	cpd02431[c]	cpd00003[c]	cpd00129[c]
		1,2,3,4,5,6,7,8,9,10,11,12,13,14,15,16,17,18,19,20,21	22,23,24,25,26	1,2,3,4,5,6,7,8,9,10,11,12,13,14,15,16,17,18,19,20,21	22,23,24,25,26

	rxn00782	cpd00005[c]	cpd00203[c]	cpd00006[c]	cpd00102[c]
		1,2,3,4,5,6,7,8,9,10,11,12,13,14,15,16,17,18,19,20,21	22,23,24	1,2,3,4,5,6,7,8,9,10,11,12,13,14,15,16,17,18,19,20,21	22,23,24

	rxn02929	cpd00005[c]	cpd02120[c]	cpd00006[c]	cpd02465[c]
		1,2,3,4,5,6,7,8,9,10,11,12,13,14,15,16,17,18,19,20,21	22,23,24,25,26,27,28	1,2,3,4,5,6,7,8,9,10,11,12,13,14,15,16,17,18,19,20,21	22,23,24,25,26,27,28

	Mgtr1	cpd00002[c]		cpd00008[c]
		1,2,3,4,5,6,7,8,9,10		1,2,3,4,5,6,7,8,9,10

	DGaS_180	cpd00043[c]	cpdMG180[c]	cpdDG180[c]	cpd00014[c]
		1,2,3,4,5,6,7,8,9,10,11,12,13,14,15	16,17,18,19,20,21,22,23,24,25,26,27,28,29,30,31,32,33,34,35,36,37,38,39,40,41,42,43,44,45,46,47,48,49,50,51,52,53,54,55,56,57,58,59,60	16,17,18,19,20,21,22,23,24,25,26,27,28,29,30,31,32,33,34,35,36,37,38,39,40,41,42,43,44,45,46,47,48,49,50,51,52,53,54,55,56,57,58,59,60,10,11,12,13,14,15	1,2,3,4,5,6,7,8,9

	rxn11574	cpd03220[c]		cpd01420[c]
		1,2,3,4,5,6,7,8,9,10,11,12,13,14,15,16,17,18,19,20,21,22,23,24,25,26,27,28,29,30,31,32,33,34,35,36,37,38,39,40		1,2,3,4,5,6,7,8,9,10,11,12,13,14,15,16,17,18,19,20,21,22,23,24,25,26,27,28,29,30,31,32,33,34,35,36,37,38,39,40

	rxn00313	cpd00516[c]		cpd00011[c]	cpd00039[c]
		1,2,3,4,5,6,7		7	1,2,3,4,5,6

	SQVT_181	cpd15312[c]	cpd08358[c]	cpd00014[c]	sqdg181[c]
		1,2,3,4,5,6,7,8,9,10,11,12,13,14,15,16,17,18,19,20,21,22,23,24,25,26,27,28,29,30,31,32,33,34,35,36,37,38,39	40,41,42,43,44,45,46,47,48,49,50,51,52,53,54	40,41,42,43,44,45,46,47,48	1,2,3,4,5,6,7,8,9,10,11,12,13,14,15,16,17,18,19,20,21,22,23,24,25,26,27,28,29,30,31,32,33,34,35,36,37,38,39,49,50,51,52,53,54

	rxn01827	cpd00868[c]		cpd00011[c]	cpd00426[c]
		1,2,3,4,5,6,7,8,9		1	2,3,4,5,6,7,8,9

	G3PAT181	cpd11825[c]	cpd00080[c]	cpd11493[c]	1odec9eg3p[c]
		1,2,3,4,5,6,7,8,9,10,11,12,13,14,15,16,17,18,19,20,21,22,23,24,25,26,27,28,29	30,31,32	19,20,21,22,23,24,25,26,27,28,29	30,31,32,1,2,3,4,5,6,7,8,9,10,11,12,13,14,15,16,17,18

	Desat15	cpd14881[c]		cpd14882[c]
		1,2,3,4,5,6,7,8,9,10,11,12,13,14,15,16,17,18,19,20,21,22,23,24,25,26,27,28,29		1,2,3,4,5,6,7,8,9,10,11,12,13,14,15,16,17,18,19,20,21,22,23,24,25,26,27,28,29

	rxn09392	cpd00002[c]		cpd00008[c]
		1,2,3,4,5,6,7,8,9,10		1,2,3,4,5,6,7,8,9,10

	rxn02251	cpd00871[x]		cpd00169[x]	cpd00727[x]
		1,2,3,4,5		3,4,5	2,1

	rxn08312	cpd00052[c]	cpd15527[c]	cpd15420[c]
		1,2,3,4,5,6,7,8,9	10,11,12,13,14,15,16,17,18,19,20,21,22,23,24,25,26,27,28,29,30,31,32,33,34,35,36,37,38,39,40,41,42,43,44,45,46,47,48	1,2,3,4,5,6,7,8,9,10,11,12,13,14,15,16,17,18,19,20,21,22,23,24,25,26,27,28,29,30,31,32,33,34,35,36,37,38,39,40,41,42,43,44,45,46,47,48

	rxn05323	cpd00004[c]	cpd11467[c]	cpd00003[c]	cpd11466[c]
		1,2,3,4,5,6,7,8,9,10,11,12,13,14,15,16,17,18,19,20,21	22,23,24,25,26,27,28,29,30,31,32,33,34,35,36,37,38,39,40,41,42,43,44,45,46	1,2,3,4,5,6,7,8,9,10,11,12,13,14,15,16,17,18,19,20,21	22,23,24,25,26,27,28,29,30,31,32,33,34,35,36,37,38,39,40,41,42,43,44,45,46

	rxn00119	cpd00002[c]	cpd00091[c]	cpd00008[c]	cpd00014[c]
		1,2,3,4,5,6,7,8,9,10	11,12,13,14,15,16,17,18,19	1,2,3,4,5,6,7,8,9,10	11,12,13,14,15,16,17,18,19

	SQVT_161	cpd15310[c]	cpd08358[c]	cpd00014[c]	cSQDG161[c]
		1,2,3,4,5,6,7,8,9,10,11,12,13,14,15,16,17,18,19,20,21,22,23,24,25,26,27,28,29,30,31,32,33,34,35	36,37,38,39,40,41,42,43,44,45,46,47,48,49,50	36,37,38,39,40,41,42,43,44	1,2,3,4,5,6,7,8,9,10,11,12,13,14,15,16,17,18,19,20,21,22,23,24,25,26,27,28,29,30,31,32,33,34,35,45,46,47,48,49,50

	rxn05341	cpd00006[c]	cpd11483[c]	cpd00005[c]	cpd11490[c]
		1,2,3,4,5,6,7,8,9,10,11,12,13,14,15,16,17,18,19,20,21	22,23,24,25,26,27,28,29,30,31,32,33,34,35,36,37,38,39,40	1,2,3,4,5,6,7,8,9,10,11,12,13,14,15,16,17,18,19,20,21	22,23,24,25,26,27,28,29,30,31,32,33,34,35,36,37,38,39,40

	dil11	cpd00238[c]		S7P
		1,2,3,4,5,6,7		1,2,3,4,5,6,7

	rxn08043	cpd00020[c]	cpd00094[c]	cpd00011[c]	cpd00498[c]
		1,2,3	4,5,6,7	1	4,5,6,7,2,3

	rxn00770	cpd00002[c]	cpd00101[c]	cpd00018[c]	cpd00103[c]
		1,2,3,4,5,6,7,8,9,10	11,12,13,14,15	1,2,3,4,5,6,7,8,9,10	11,12,13,14,15

	rxn00410	cpd00002[c]	cpd00062[c]	cpd00008[c]	cpd00052[c]
		1,2,3,4,5,6,7,8,9,10	11,12,13,14,15,16,17,18,19	1,2,3,4,5,6,7,8,9,10	11,12,13,14,15,16,17,18,19

	NDH1_2p	cpd00004[c]	cpd07274[p]	cpd00003[c]	cpd16503[p]
		1,2,3,4,5,6,7,8,9,10,11,12,13,14,15,16,17,18,19,20,21	22,23,24,25,26,27,28,29,30,31,32,33,34,35,36,37,38,39,40,41,42,43,44,45,46,47,48,49,50,51,52,53,54,55,56,57,58,59,60,61,62,63,64,65,66,67,68,69,70,71,72,73,74	1,2,3,4,5,6,7,8,9,10,11,12,13,14,15,16,17,18,19,20,21	22,23,24,25,26,27,28,29,30,31,32,33,34,35,36,37,38,39,40,41,42,43,44,45,46,47,48,49,50,51,52,53,54,55,56,57,58,59,60,61,62,63,64,65,66,67,68,69,70,71,72,73,74

	rxn01200	cpd00102[c]	cpd00238[c]	cpd00101[c]	cpd00198[c]
		8,9,10	6,7,1,2,3,4,5	1,2,3,4,5	6,7,8,9,10

	rxn02988	cpd00095[c]	cpd03470[c]	cpd02333[c]
		1,2,3	4,5,6,7	4,5,6,7,1,2,3

	GAK	cpd00223[c]	cpd00002[c]	cpd00482[c]	cpd00008[c]
		1,2,3	4,5,6,7,8,9,10,11,12,13	1,2,3	4,5,6,7,8,9,10,11,12,13

	rxn00785	cpd00072[c]	cpd00102[c]	cpd00198[c]	cpd00236[c]
		1,2,6,7,8,9	3,4,5	1,2,3,4,5	6,7,8,9

	rxn02938	cpd02893[c]	cpd00011[c]	cpd02140[c]
		1,2,3,4,5,6,7,8,9	9	1,2,3,4,5,6,7,8

	rxn01333	cpd00102[c]	cpd00238[c]	cpd00072[c]	cpd00236[c]
		1,2,3	4,5,6,7,8,9,10	4,5,6,1,2,3	7,8,9,10

	rxn00902	cpd00022[c]	cpd00123[c]	cpd00010[c]	cpd01646[c]
		1,2,3,4,5,6,7,8,9,10,11,12,13,14,15,16,17,18,19,20,21,22,23	24,25,26,27,28	3,4,5,6,7,8,9,10,11,12,13,14,15,16,17,18,19,20,21,22,23	1,2,25,26,27,28,24

	CO2D_sink	cpd00011[c]		cpd00011[j]
		1		1

	rxn03159	cpd02835[c]	cpd02930[c]	cpd00014[c]	cpd03002[c]
		1,2,3,4,5,6,7,8,9,10,11,12,13,14,15,16,17,18,19,20,21,22,23,24,25,26,27,28,29,30,31,32,33,34,35,36,37,38,39,40,41,42,43	44,45,46,47,48,49,50,51,52,53,54,55,56,57,58,59,60,61,62,63,64,65,66,67,68,69,70,71,72,73,74,75,76,77	1,2,3,4,5,6,7,8,9	10,11,12,13,14,15,16,17,18,19,20,21,22,23,24,25,26,27,28,29,30,31,32,33,34,35,36,37,38,39,40,41,42,43,44,45,46,47,48,49,50,51,52,53,54,55,56,57,58,59,60,61,62,63,64,65,66,67,68,69,70,71,72,73,74,75,76,77

	rxn08237	cpd00011[c]		cpd00011[e]
		1		1

	rxn02474	cpd00005[c]	cpd00931[c]	cpd00006[c]	cpd02720[c]
		1,2,3,4,5,6,7,8,9,10,11,12,13,14,15,16,17,18,19,20,21	22,23,24,25,26,27,28,29,30	1,2,3,4,5,6,7,8,9,10,11,12,13,14,15,16,17,18,19,20,21	22,23,24,25,26,27,28,29,30

	rxn05352	cpd00005[c]	cpd11471[c]	cpd00006[c]	cpd11470[c]
		1,2,3,4,5,6,7,8,9,10,11,12,13,14,15,16,17,18,19,20,21	22,23,24,25,26,27,28,29,30,31,32,33,34,35,36,37,38,39,40	1,2,3,4,5,6,7,8,9,10,11,12,13,14,15,16,17,18,19,20,21	22,23,24,25,26,27,28,29,30,31,32,33,34,35,36,37,38,39,40

	rxn00325	cpd00040[c]		cpd00180[c]
		1,2		1,2

	CBFC2	cpd16503[l]		cpd07274[l]
		1,2,3,4,5,6,7,8,9,10,11,12,13,14,15,16,17,18,19,20,21,22,23,24,25,26,27,28,29,30,31,32,33,34,35,36,37,38,39,40,41,42,43,44,45,46,47,48,49,50,51,52,53		1,2,3,4,5,6,7,8,9,10,11,12,13,14,15,16,17,18,19,20,21,22,23,24,25,26,27,28,29,30,31,32,33,34,35,36,37,38,39,40,41,42,43,44,45,46,47,48,49,50,51,52,53

	dil16	cpd00130[d]		MAL
		1,2,3,4		1,2,3,4

	rxn08472	cpd00002[c]		cpd00008[c]
		1,2,3,4,5,6,7,8,9,10		1,2,3,4,5,6,7,8,9,10

	FTR	cpd11420[c]		cpd11421[c]
		1,2,3,4,5,6		1,2,3,4,5,6

	PHYTFDH2	cpd00006[c]	cpd03206[c]	cpd00005[c]	cpd03215[c]
		1,2,3,4,5,6,7,8,9,10,11,12,13,14,15,16,17,18,19,20,21	22,23,24,25,26,27,28,29,30,31,32,33,34,35,36,37,38,39,40,41,42,43,44,45,46,47,48,49,50,51,52,53,54,55,56,57,58,59,60,61	1,2,3,4,5,6,7,8,9,10,11,12,13,14,15,16,17,18,19,20,21	22,23,24,25,26,27,28,29,30,31,32,33,34,35,36,37,38,39,40,41,42,43,44,45,46,47,48,49,50,51,52,53,54,55,56,57,58,59,60,61

	rxn00973	cpd00137[c]		cpd00260[c]
		1,2,3,4,5,6		5,4,3,2,1,6

	rxn02213	cpd00699[c]		cpd01716[c]
		1,2,3,4,5,6,7		1,2,3,4,5,6,7

	rxn04113	cpd00005[c]	cpd08615[c]	cpd00006[c]	cpd00113[c]
		1,2,3,4,5,6,7,8,9,10,11,12,13,14,15,16,17,18,19,20,21	22,23,24,25,26	1,2,3,4,5,6,7,8,9,10,11,12,13,14,15,16,17,18,19,20,21	22,23,24,25,26

	PGSA181	cdpdodec9eg[c]	cpd00080[c]	cpd00046[c]	cpdPGP1819[c]
		4,5,6,7,8,9,10,11,12,13,14,15,16,17,18,19,20,21,22,23,24,25,26,27,28,29,30,31,32,33,34,35,36,37,38,39,40,41,42,43,44,45,46,47,48,49,50,51	1,2,3	4,5,6,7,8,9,10,11,12	13,14,15,16,17,18,19,20,21,22,23,24,25,26,27,28,29,30,31,32,33,34,35,36,37,38,39,40,41,42,43,44,45,46,47,48,49,50,51,1,2,3

	rxn03542_mod	cpd00002[c]	cpd03913[c]	cpd00008[c]	cpd03914[c]
		1,2,3,4,5,6,7,8,9,10	11,12,13,14,15,16,17,18,19,20,21,22,23,24,25,26,27,28,29,30,31,32,33,34,35,36,37,38,39,40,41,42,43,44,45,46,47,48,49,50,51,52,53,54,55	1,2,3,4,5,6,7,8,9,10	11,12,13,14,15,16,17,18,19,20,21,22,23,24,25,26,27,28,29,30,31,32,33,34,35,36,37,38,39,40,41,42,43,44,45,46,47,48,49,50,51,52,53,54,55

	BCAROHX2	cpd00005[c]	cpd05498[c]	cpd00006[c]	cpd03637[c]
		1,2,3,4,5,6,7,8,9,10,11,12,13,14,15,16,17,18,19,20,21	22,23,24,25,26,27,28,29,30,31,32,33,34,35,36,37,38,39,40,41,42,43,44,45,46,47,48,49,50,51,52,53,54,55,56,57,58,59,60,61	1,2,3,4,5,6,7,8,9,10,11,12,13,14,15,16,17,18,19,20,21	22,23,24,25,26,27,28,29,30,31,32,33,34,35,36,37,38,39,40,41,42,43,44,45,46,47,48,49,50,51,52,53,54,55,56,57,58,59,60,61

	rxn01213	cpd00113[c]	cpd00202[c]	cpd00283[c]
		1,2,3,4,5	6,7,8,9,10	1,2,3,4,5,6,7,8,9,10

	rxn02473	cpd02843[c]		cpd00930[c]
		1,2,3,4,5,6		1,2,3,4,5,6

	rxn01465	cpd00343[c]		cpd00282[c]
		1,2,3,4,5		1,2,3,4,5

	rxn00726	cpd00216[c]		cpd00020[c]	cpd00093[c]
		1,2,3,4,5,6,7,8,9,10		10,9,8	1,2,3,4,5,6,7

	dil30	cpd00089[d]		G1P
		1,2,3,4,5,6		1,2,3,4,5,6

	rxn00337	cpd00002[c]	cpd00041[c]	cpd00008[c]	cpd01977[c]
		1,2,3,4,5,6,7,8,9,10	11,12,13,14	1,2,3,4,5,6,7,8,9,10	11,12,13,14

	FUMtpp	cpd00106[c]		cpd00106[p]
		1,2,3,4		1,2,3,4

	ATPm	cpd00002[c]		cpd00008[c]
		1,2,3,4,5,6,7,8,9,10		1,2,3,4,5,6,7,8,9,10

	rxn02175	cpd00002[c]	cpd00834[c]	cpd00655[c]
		1,2,3,4,5,6,7,8,9,10	11,12,13,14,15,16,17,18,19,20,21	11,12,13,14,15,16,17,18,19,20,21,1,2,3,4,5,6,7,8,9,10

	rxn03513	cpd00017[c]	cpd03833[c]	cpd00019[c]	cpd03834[c]
		1,2,3,4,5,6,7,8,9,10,11,12,13,14,15	16,17,18,19,20,21,22,23,24,25,26,27,28,29,30,31,32,33,34,35,36,37,38,39,40,41,42,43,44,45,46,47,48,49,50,51,52,53,54,55,56,57,58	1,2,3,4,6,7,8,9,10,11,12,13,14,15	16,17,18,19,20,21,22,23,24,25,26,27,28,29,30,31,32,33,34,35,36,37,38,39,40,41,42,43,44,45,46,47,48,49,50,51,52,53,54,55,56,57,58,5

	rxn02775	cpd00017[c]	cpd01620[c]	cpd00019[c]	cpd03420[c]
		1,2,3,4,5,6,7,8,9,10,11,12,13,14,15	16,17,18,19,20,21,22,23,24,25,26,27,28,29,30,31,32,33,34,35,36,37,38,39,40,41,42,43,44,45,46,47,48,49,50,51,52,53,54,55,56,57	1,2,3,4,6,7,8,9,10,11,12,13,14,15	16,17,18,19,20,21,22,23,24,25,26,27,28,29,30,31,32,33,34,35,36,37,38,39,40,41,42,43,44,45,46,47,48,49,50,51,52,53,54,55,56,57,5

	rxn03840	cpd00216[c]		cpd08210[c]
		1,2,3,4,5,6,7,8,9,10		1,2,3,4,5,6,7,8,9,10

	rxn01116	cpd00198[c]		cpd00171[c]
		1,2,3,4,5		1,2,3,4,5

	rxn09276	cpd00002[c]		cpd00008[c]
		1,2,3,4,5,6,7,8,9,10		1,2,3,4,5,6,7,8,9,10

	rxn01740	cpd00005[c]	cpd01716[c]	cpd00006[c]	cpd00383[c]
		1,2,3,4,5,6,7,8,9,10,11,12,13,14,15,16,17,18,19,20,21	22,23,24,25,26,27,28	1,2,3,4,5,6,7,8,9,10,11,12,13,14,15,16,17,18,19,20,21	22,23,24,25,26,27,28

	rxn03535	cpd00002[c]	cpd03915[c]	cpd03916[c]
		1,2,3,4,5,6,7,8,9,10	11,12,13,14,15,16,17,18,19,20,21,22,23,24,25,26,27,28,29,30,31,32,33,34,35,36,37,38,39,40,41,42,43,44,45,46,47,48,49,50,51,52,53,54,55	1,2,3,4,5,6,7,8,9,10,11,12,13,14,15,16,17,18,19,20,21,22,23,24,25,26,27,28,29,30,31,32,33,34,35,36,37,38,39,40,41,42,43,44,45,46,47,48,49,50,51,52,53,54,55

	rxn00649	cpd00722[c]		cpd00029[c]	cpd00084[c]
		1,2,3,4,5		1,2	3,4,5

	rxn02897	cpd00873[c]	cpd01997[c]	cpd02904[c]	cpd00218[c]
		1,2,3,4,5,6,7,8,9,10,11	12,13,14,15,16,17,18,19,20	1,2,3,4,5,12,13,14,15,16,17,18,19,20	6,7,8,9,10,11

	dil3	cpd00284[c]		6PG
		1,2,3,4,5,6		1,2,3,4,5,6

	PAPA184691215	pa184691215[c]		12dgr184691215[c]
		1,2,3,4,5,6,7,8,9,10,11,12,13,14,15,16,17,18,19,20,21,22,23,24,25,26,27,28,29,30,31,32,33,34,35,36,37,38,39		1,2,3,4,5,6,7,8,9,10,11,12,13,14,15,16,17,18,19,20,21,22,23,24,25,26,27,28,29,30,31,32,33,34,35,36,37,38,39

	PGP_Phos183	cpPGP183[c]		cpdPG183[c]
		1,2,3,4,5,6,7,8,9,10,11,12,13,14,15,16,17,18,19,20,21,22,23,24,25,26,27,28,29,30,31,32,33,34,35,36,37,38,39,40,41,42		1,2,3,4,5,6,7,8,9,10,11,12,13,14,15,16,17,18,19,20,21,22,23,24,25,26,27,28,29,30,31,32,33,34,35,36,37,38,39,40,41,42

	rxn04159	cpd00005[c]	cpd08632[c]	cpd00006[c]	cpd01449[c]
		1,2,3,4,5,6,7,8,9,10,11,12,13,14,15,16,17,18,19,20,21	22,23,24,25,26,27,28,29,30,31,32,33,34,35,36,37,38,39,40,41,42,43,44,45,46,47,48,49,50,51,52,53,54,55,56	1,2,3,4,5,6,7,8,9,10,11,12,13,14,15,16,17,18,19,20,21	22,23,24,25,26,27,28,29,30,31,32,33,34,35,36,37,38,39,40,41,42,43,44,45,46,47,48,49,50,51,52,53,54,55,56

	G3P_AT182	cpd14881[c]	cpd00080[c]	cpdLiG3P[c]	cpd11493[c]
		1,2,3,4,5,6,7,8,9,10,11,12,13,14,15,16,17,18,19,20,21,22,23,24,25,26,27,28,29	30,31,32	30,31,32,1,2,3,4,5,6,7,8,9,10,11,12,13,14,15,16,17,18	19,20,21,22,23,24,25,26,27,28,29

	rxn01466	cpd00113[c]	cpd00283[c]	cpd00350[c]
		1,2,3,4,5	6,7,8,9,10,11,12,13,14,15	1,2,3,4,5,6,7,8,9,10,11,12,13,14,15

	DGaS_181	cpd00043[c]	mgdg181[c]	dgdg181[c]	cpd00014[c]
		1,2,3,4,5,6,7,8,9,10,11,12,13,14,15	16,17,18,19,20,21,22,23,24,25,26,27,28,29,30,31,32,33,34,35,36,37,38,39,40,41,42,43,44,45,46,47,48,49,50,51,52,53,54,55,56,57,58,59,60	16,17,18,19,20,21,22,23,24,25,26,27,28,29,30,31,32,33,34,35,36,37,38,39,40,41,42,43,44,45,46,47,48,49,50,51,52,53,54,55,56,57,58,59,60,10,11,12,13,14,15	1,2,3,4,5,6,7,8,9

	rxn00691	cpd00201[c]		cpd00047[c]	cpd00087[c]
		1,2,3,4,5,6,7,8,9,10,11,12,13,14,15,16,17,18,19,20		1	2,3,4,5,6,7,8,9,10,11,12,13,14,15,16,17,18,19,20

	rxn01513	cpd00002[c]	cpd00298[c]	cpd00008[c]	cpd00297[c]
		1,2,3,4,5,6,7,8,9,10	11,12,13,14,15,16,17,18,19,20	1,2,3,4,5,6,7,8,9,10	11,12,13,14,15,16,17,18,19,20

	PGSA184691215	cdpdodec691215eg[c]	cpd00080[c]	cpd00046[c]	pgp184691215[c]
		4,5,6,7,8,9,10,11,12,13,14,15,16,17,18,19,20,21,22,23,24,25,26,27,28,29,30,31,32,33,34,35,36,37,38,39,40,41,42,43,44,45,46,47,48,49,50,51	1,2,3	4,5,6,7,8,9,10,11,12	13,14,15,16,17,18,19,20,21,22,23,24,25,26,27,28,29,30,31,32,33,34,35,36,37,38,39,40,41,42,43,44,45,46,47,48,49,50,51,1,2,3

	rxn02475	cpd00957[c]		cpd00931[c]
		1,2,3,4,5,6,7,8,9		1,2,3,4,5,6,7,8,9

	rxn00304	cpd00031[c]	cpd00061[c]	cpd00020[c]	cpd00038[c]
		1,2,3,4,5,6,7,8,9,10	11,12,13	11,12,13	1,2,3,4,5,6,7,8,9,10

	GLCP	cpd00155_6C[c]		cpd00089[c]
		1,2,3,4,5,6		1,2,3,4,5,6

	rxn05355	cpd00005[c]	cpd11469[c]	cpd00006[c]	cpd11468[c]
		1,2,3,4,5,6,7,8,9,10,11,12,13,14,15,16,17,18,19,20,21	22,23,24,25,26,27,28,29,30,31,32,33,34,35,36,37,38,39,40,41,42,43,44	1,2,3,4,5,6,7,8,9,10,11,12,13,14,15,16,17,18,19,20,21	22,23,24,25,26,27,28,29,30,31,32,33,34,35,36,37,38,39,40,41,42,43,44

	SQVT_180	cpd15311[c]	cpd08358[c]	cpd00014[c]	cSQDG180[c]
		1,2,3,4,5,6,7,8,9,10,11,12,13,14,15,16,17,18,19,20,21,22,23,24,25,26,27,28,29,30,31,32,33,34,35,36,37,38,39	40,41,42,43,44,45,46,47,48,49,50,51,52,53,54	40,41,42,43,44,45,46,47,48	1,2,3,4,5,6,7,8,9,10,11,12,13,14,15,16,17,18,19,20,21,22,23,24,25,26,27,28,29,30,31,32,33,34,35,36,37,38,39,49,50,51,52,53,54

	HCO3tex	cpd00242[e]		cpd00242[p]
		1		1

	HCO3tabc	cpd00002[c]	cpd00242[p]	cpd00008[c]	cpd00242[c]
		1,2,3,4,5,6,7,8,9,10	11	1,2,3,4,5,6,7,8,9,10	11

	rxn00786	cpd00095[c]	cpd00102[c]	cpd00290[c]
		1,2,3	4,5,6	3,2,1,4,5,6

	rxn00117	cpd00002[c]	cpd00014[c]	cpd00008[c]	cpd00062[c]
		1,2,3,4,5,6,7,8,9,10	11,12,13,14,15,16,17,18,19	1,2,3,4,5,6,7,8,9,10	11,12,13,14,15,16,17,18,19

	rxn00260	cpd00024[c]	cpd00041[c]	cpd00023[c]	cpd00032[c]
		1,2,3,4,5	6,7,8,9	1,2,3,4,5	6,7,8,9

	rxn05353	cpd00005[c]	cpd11465[c]	cpd00006[c]	cpd11464[c]
		1,2,3,4,5,6,7,8,9,10,11,12,13,14,15,16,17,18,19,20,21	22,23,24,25,26,27,28,29,30,31,32,33,34,35,36	1,2,3,4,5,6,7,8,9,10,11,12,13,14,15,16,17,18,19,20,21	22,23,24,25,26,27,28,29,30,31,32,33,34,35,36

	rxn02284	cpd00003[c]	cpd00773[c]	cpd00004[c]	cpd02820[c]
		1,2,3,4,5,6,7,8,9,10,11,12,13,14,15,16,17,18,19,20,21	22,23,24,25,26,27,28,29,30,31,32,33,34,35,36,37,38,39,40,41	1,2,3,4,5,6,7,8,9,10,11,12,13,14,15,16,17,18,19,20,21	22,23,24,25,26,27,28,29,30,31,32,33,34,35,36,37,38,39,40,41

	rxn08063	cpd00029[p]		cpd00029[e]
		1,2		1,2

	rxn00097	cpd00002[c]	cpd00018[c]	cpd00008[c]	cpd00008[c]
		1,2,3,4,5,6,7,8,9,10	11,12,13,14,15,16,17,18,19,20	1,2,3,4,5,6,7,8,9,10	11,12,13,14,15,16,17,18,19,20

	PGP_Phos182	cpPGP182[c]		cpdPG182[c]
		1,2,3,4,5,6,7,8,9,10,11,12,13,14,15,16,17,18,19,20,21,22,23,24,25,26,27,28,29,30,31,32,33,34,35,36,37,38,39,40,41,42		1,2,3,4,5,6,7,8,9,10,11,12,13,14,15,16,17,18,19,20,21,22,23,24,25,26,27,28,29,30,31,32,33,34,35,36,37,38,39,40,41,42

	rxn01637	cpd00024[c]	cpd00342[c]	cpd00023[c]	cpd00918[c]
		1,2,3,4,5	6,7,8,9,10,11,12	1,2,3,4,5	6,7,8,9,10,11,12

	rxn08550	cpd00080[c]	cpd15239[c]	cpd11493[c]	cpd15326[c]
		1,2,3	4,5,6,7,8,9,10,11,12,13,14,15,16,17,18,19,20,21,22,23,24,25,26,27,28,29,30	20,21,22,23,24,25,26,27,28,29,30	1,2,3,4,5,6,7,8,9,10,11,12,13,14,15,16,17,18,19

	rxn07332	cpd00017[c]	cpd14613[c]	cpd00019[c]	cpd14614[c]
		1,2,3,4,5,6,7,8,9,10,11,12,13,14,15	16,17,18,19,20,21,22,23,24,25,26,27,28,29,30,31,32,33,34,35,36,37,38,39,40,41,42	1,2,3,4,6,7,8,9,10,11,12,13,14,15	16,17,18,19,20,21,22,23,24,25,26,27,28,29,30,31,32,33,34,35,36,37,38,39,40,41,42,5

	rxn00102	cpd00242[c]		cpd00011[c]
		1		1

	rxn01406	cpd00118[c]	cpd00837[c]	cpd00147[c]	cpd00264[c]
		1,2,3,4	5,6,7,8,9,10,11,12,13,14,15,16,17,18	8,9,10,11,12,13,14,15,16,17,18	1,2,3,4,7,6,5

	rxn01334	cpd00349[c]		cpd00095[c]	cpd00236[c]
		1,2,3,4,5,6,7		3,2,1	4,5,6,7

	PAPA181	pa1819[c]		12dgr1819[c]
		1,2,3,4,5,6,7,8,9,10,11,12,13,14,15,16,17,18,19,20,21,22,23,24,25,26,27,28,29,30,31,32,33,34,35,36,37,38,39		1,2,3,4,5,6,7,8,9,10,11,12,13,14,15,16,17,18,19,20,21,22,23,24,25,26,27,28,29,30,31,32,33,34,35,36,37,38,39

	rxn06076	cpd00096[c]	cpd11421[c]	cpd00533[c]	cpd11420[c]
		1,2,3,4,5,6,7,8,9	10,11,12,13,14,15	1,2,3,4,5,6,7,8,9	10,11,12,13,14,15

	rxn04154_an	cpd00005[c]	cpd08630[c]	cpd00006[c]	cpd08631[c]
		1,2,3,4,5,6,7,8,9,10,11,12,13,14,15,16,17,18,19,20,21	22,23,24,25,26,27,28,29,30,31,32,33,34,35,36,37,38,39,40,41,42,43,44,45,46,47,48,49,50,51,52,53,54,55,56	1,2,3,4,5,6,7,8,9,10,11,12,13,14,15,16,17,18,19,20,21	22,23,24,25,26,27,28,29,30,31,32,33,34,35,36,37,38,39,40,41,42,43,44,45,46,47,48,49,50,51,52,53,54,55,56

	AGPAT1836912	1odec6912eg3p[c]	octe6912ACP[c]	cpd11493[c]	pa1836912[c]
		1,2,3,4,5,6,7,8,9,10,11,12,13,14,15,16,17,18,19,20,21	22,23,24,25,26,27,28,29,30,31,32,33,34,35,36,37,38,39,40,41,42,43,44,45,46,47,48,49,50	40,41,42,43,44,45,46,47,48,49,50	1,2,3,4,5,6,7,8,9,10,11,12,13,14,15,16,17,18,19,20,21,22,23,24,25,26,27,28,29,30,31,32,33,34,35,36,37,38,39

	dil28	cpd00727[d]		2PG
		1,2		1,2

	rxn00224	cpd01476[c]		cpd00028[c]
		1,2,3,4,5,6,7,8,9,10,11,12,13,14,15,16,17,18,19,20,21,22,23,24,25,26,27,28,29,30,31,32,33,34		1,2,3,4,5,6,7,8,9,10,11,12,13,14,15,16,17,18,19,20,21,22,23,24,25,26,27,28,29,30,31,32,33,34

	rxn08707	cpd00028[c]	cpd00350[c]	cpd11313[c]
		1,2,3,4,5,6,7,8,9,10,11,12,13,14,15,16,17,18,19,20,21,22,23,24,25,26,27,28,29,30,31,32,33,34	35,36,37,38,39,40,41,42,43,44,45,46,47,48,49	1,2,3,4,5,6,7,8,9,10,11,12,13,14,15,16,17,18,19,20,21,22,23,24,25,26,27,28,29,30,31,32,33,34,35,36,37,38,39,40,41,42,43,44,45,46,47,48,49

	rxn01673	cpd00002[c]	cpd00533[c]	cpd00008[c]	cpd00356[c]
		1,2,3,4,5,6,7,8,9,10	11,12,13,14,15,16,17,18,19	1,2,3,4,5,6,7,8,9,10	11,12,13,14,15,16,17,18,19

	rxn07579	cpd00004[c]	cpd14940[c]	cpd00003[c]	cpd12458[c]
		1,2,3,4,5,6,7,8,9,10,11,12,13,14,15,16,17,18,19,20,21	22,23,24,25,26,27,28,29,30,31,32,33,34,35,36,37,38,39,40,41,42,43,44,45,46,47,48,49,50	1,2,3,4,5,6,7,8,9,10,11,12,13,14,15,16,17,18,19,20,21	22,23,24,25,26,27,28,29,30,31,32,33,34,35,36,37,38,39,40,41,42,43,44,45,46,47,48,49,50

	rxn00459	cpd00482[c]		cpd00061[c]
		1,2,3		1,2,3

	GaT_183	cpd00043[c]	cp_DaLGl[c]	cpdMG183[c]	cpd00014[c]
		1,2,3,4,5,6,7,8,9,10,11,12,13,14,15	16,17,18,19,20,21,22,23,24,25,26,27,28,29,30,31,32,33,34,35,36,37,38,39,40,41,42,43,44,45,46,47,48,49,50,51,52,53,54	16,17,18,19,20,21,22,23,24,25,26,27,28,29,30,31,32,33,34,35,36,37,38,39,40,41,42,43,44,45,46,47,48,49,50,51,52,53,54,10,11,12,13,14,15	1,2,3,4,5,6,7,8,9

	rxn01790	cpd00005[c]	cpd00712[c]	cpd00006[c]	cpd00408[c]
		1,2,3,4,5,6,7,8,9,10,11,12,13,14,15,16,17,18,19,20,21	22,23,24,25,26,27	1,2,3,4,5,6,7,8,9,10,11,12,13,14,15,16,17,18,19,20,21	22,23,24,25,26,27

	rxn00461	cpd00037[c]	cpd00061[c]	cpd02820[c]
		1,2,3,4,5,6,7,8,9,10,11,12,13,14,15,16,17	18,19,20	1,2,3,4,5,6,7,8,9,10,11,12,13,14,15,16,17,18,19,20

	rxn00802	cpd02152[c]		cpd00051[c]	cpd00106[c]
		1,2,3,4,5,6,7,8,9,10		1,2,3,4,5,6	7,8,9,10

	rxn09106	cpd15547[c]		cpd15540[c]
		1,2,3,4,5,6,7,8,9,10,11,12,13,14,15,16,17,18,19,20,21,22,23,24,25,26,27,28,29,30,31,32,33,34,35,36,37,38,39,40,41,42		1,2,3,4,5,6,7,8,9,10,11,12,13,14,15,16,17,18,19,20,21,22,23,24,25,26,27,28,29,30,31,32,33,34,35,36,37,38,39,40,41,42

	rxn00907	cpd00006[c]	cpd00125[c]	cpd00005[c]	cpd00347[c]
		1,2,3,4,5,6,7,8,9,10,11,12,13,14,15,16,17,18,19,20,21	22,23,24,25,26,27,28,29,30,31,32,33,34,35,36,37,38,39,40,41	1,2,3,4,5,6,7,8,9,10,11,12,13,14,15,16,17,18,19,20,21	22,23,24,25,26,27,28,29,30,31,32,33,34,35,36,37,38,39,40,41

	rxn00237	cpd00002[c]	cpd00031[c]	cpd00008[c]	cpd00038[c]
		1,2,3,4,5,6,7,8,9,10	11,12,13,14,15,16,17,18,19,20	1,2,3,4,5,6,7,8,9,10	11,12,13,14,15,16,17,18,19,20

	AG3P_OAT182	cpdLiG3P[c]	cpd14881[c]	cpd11493[c]	c_DLiG3P[c]
		1,2,3,4,5,6,7,8,9,10,11,12,13,14,15,16,17,18,19,20,21	22,23,24,25,26,27,28,29,30,31,32,33,34,35,36,37,38,39,40,41,42,43,44,45,46,47,48,49,50	40,41,42,43,44,45,46,47,48,49,50	1,2,3,4,5,6,7,8,9,10,11,12,13,14,15,16,17,18,19,20,21,22,23,24,25,26,27,28,29,30,31,32,33,34,35,36,37,38,39

	rxn05005	cpd00017[c]	cpd00774[c]	cpd00019[c]	cpd11206[c]
		1,2,3,4,5,6,7,8,9,10,11,12,13,14,15	16,17,18,19,20,21,22,23,24,25,26,27,28,29,30,31,32,33,34,35,36,37,38,39,40,41,42,43,44,45,46,47,48,49,50,51,52,53,54,55	1,2,3,4,6,7,8,9,10,11,12,13,14,15	16,17,18,19,20,21,22,23,24,25,26,27,28,29,30,31,32,33,34,35,36,37,38,39,40,41,42,43,44,45,46,47,48,49,50,51,52,53,54,55,5

	rxn03080	cpd02882[c]	cpd11225[c]	cpd02656[c]
		1,2,3,4,5,6,7,8,9	10,11,12,13	1,2,3,4,5,6,7,8,9,10,11,12,13

	rxn01636	cpd00023[c]	cpd00342[c]	cpd00064[c]	cpd00477[c]
		1,2,3,4,5	6,7,8,9,10,11,12	8,9,10,11,12	6,7,1,2,3,4,5

	rxn01975	cpd00006[c]	cpd00863[c]	cpd00005[c]	cpd00911[c]
		1,2,3,4,5,6,7,8,9,10,11,12,13,14,15,16,17,18,19,20,21	22,23,24,25,26,27	1,2,3,4,5,6,7,8,9,10,11,12,13,14,15,16,17,18,19,20,21	22,23,24,25,26,27

	rxn04954	cpd00004[c]	cpd00125[c]	cpd00003[c]	cpd00345[c]
		1,2,3,4,5,6,7,8,9,10,11,12,13,14,15,16,17,18,19,20,21	22,23,24,25,26,27,28,29,30,31,32,33,34,35,36,37,38,39,40,41	1,2,3,4,5,6,7,8,9,10,11,12,13,14,15,16,17,18,19,20,21	22,23,24,25,26,27,28,29,30,31,32,33,34,35,36,37,38,39,40,41

	rxn00832	cpd02884[c]		cpd00114[c]
		1,2,3,4,5,6,7,8,9,10		1,2,3,4,5,6,7,8,9,10

	rxn00545	cpd00002[c]	cpd00072[c]	cpd00008[c]	cpd00290[c]
		1,2,3,4,5,6,7,8,9,10	11,12,13,14,15,16	1,2,3,4,5,6,7,8,9,10	11,12,13,14,15,16

	rxn10481	cpd00002[c]		cpd00008[c]
		1,2,3,4,5,6,7,8,9,10		1,2,3,4,5,6,7,8,9,10

	rxn00392	cpd00002[c]	cpd00220[c]	cpd00008[c]	cpd00050[c]
		1,2,3,4,5,6,7,8,9,10	11,12,13,14,15,16,17,18,19,20,21,22,23,24,25,26,27	1,2,3,4,5,6,7,8,9,10	11,12,13,14,15,16,17,18,19,20,21,22,23,24,25,26,27

	rxn07333	cpd14614[c]		cpd01631[c]
		1,2,3,4,5,6,7,8,9,10,11,12,13,14,15,16,17,18,19,20,21,22,23,24,25,26,27,28		1,2,3,4,5,6,7,8,9,10,11,12,13,14,15,16,17,18,19,20,21,22,23,24,25,26,27,28

	MGDG184691215	cpd00043[c]	12dgr184691215[c]	cpd00014[c]	mgdg184691215[c]
		1,2,3,4,5,6,7,8,9,10,11,12,13,14,15	16,17,18,19,20,21,22,23,24,25,26,27,28,29,30,31,32,33,34,35,36,37,38,39,40,41,42,43,44,45,46,47,48,49,50,51,52,53,54	1,2,3,4,5,6,7,8,9	16,17,18,19,20,21,22,23,24,25,26,27,28,29,30,31,32,33,34,35,36,37,38,39,40,41,42,43,44,45,46,47,48,49,50,51,52,53,54,10,11,12,13,14,15

	rxn00460	cpd00014[c]	cpd00061[c]	cpd00020[c]	cpd00062[c]
		1,2,3,4,5,6,7,8,9	10,11,12	10,11,12	1,2,3,4,5,6,7,8,9

	rxn01301	cpd00003[c]	cpd00227[c]	cpd00004[c]	cpd00346[c]
		1,2,3,4,5,6,7,8,9,10,11,12,13,14,15,16,17,18,19,20,21	22,23,24,25	1,2,3,4,5,6,7,8,9,10,11,12,13,14,15,16,17,18,19,20,21	22,23,24,25

	rxn13643	cpd00387[c]		cpd00008[c]	cpd00155_6C[c]
		1,2,3,4,5,6,7,8,9,10,11,12,13,14,15,16		1,2,3,4,5,6,7,8,9,10	11,12,13,14,15,16

	rxn03057	cpd02574[c]		cpd02791[c]
		1,2,3,4,5,6		1,2,3,4,5,6

	rxn00747	cpd00102[c]		cpd00095[c]
		1,2,3		1,2,3

	rxn12825	cpd11313[c]		cpd11312[c]
		1,2,3,4,5,6,7,8,9,10,11,12,13,14,15,16,17,18,19,20,21,22,23,24,25,26,27,28,29,30,31,32,33,34,35,36,37,38,39,40,41,42,43,44,45,46,47,48,49		1,2,3,4,5,6,7,8,9,10,11,12,13,14,15,16,17,18,19,20,21,22,23,24,25,26,27,28,29,30,31,32,33,34,35,36,37,38,39,40,41,42,43,44,45,46,47,48,49

	rxn08217	cpd00137[p]		cpd00137[e]
		1,2,3,4,5,6		1,2,3,4,5,6

	CBFCpp	cpd16503[p]		cpd07274[p]
		1,2,3,4,5,6,7,8,9,10,11,12,13,14,15,16,17,18,19,20,21,22,23,24,25,26,27,28,29,30,31,32,33,34,35,36,37,38,39,40,41,42,43,44,45,46,47,48,49,50,51,52,53		1,2,3,4,5,6,7,8,9,10,11,12,13,14,15,16,17,18,19,20,21,22,23,24,25,26,27,28,29,30,31,32,33,34,35,36,37,38,39,40,41,42,43,44,45,46,47,48,49,50,51,52,53

	rxn05340	cpd00006[c]	cpd11480[c]	cpd00005[c]	cpd11489[c]
		1,2,3,4,5,6,7,8,9,10,11,12,13,14,15,16,17,18,19,20,21	22,23,24,25,26,27,28,29,30,31,32,33,34,35,36,37,38,39,40,41,42,43,44	1,2,3,4,5,6,7,8,9,10,11,12,13,14,15,16,17,18,19,20,21	22,23,24,25,26,27,28,29,30,31,32,33,34,35,36,37,38,39,40,41,42,43,44

	rxn01255	cpd00932[c]		cpd00216[c]
		1,2,3,4,5,6,7,8,9,10		1,2,3,4,5,6,7,8,9,10

	rxn05357	cpd00005[c]	cpd11473[c]	cpd00006[c]	cpd11472[c]
		1,2,3,4,5,6,7,8,9,10,11,12,13,14,15,16,17,18,19,20,21	22,23,24,25,26,27,28,29,30,31,32,33,34,35,36,37,38	1,2,3,4,5,6,7,8,9,10,11,12,13,14,15,16,17,18,19,20,21	22,23,24,25,26,27,28,29,30,31,32,33,34,35,36,37,38

	rxn05040	cpd00171[c]		cpd00047[c]	cpd11225[c]
		1,2,3,4,5		4	1,2,3,5

	FQR	cpd07274[l]		cpd16503[l]
		1,2,3,4,5,6,7,8,9,10,11,12,13,14,15,16,17,18,19,20,21,22,23,24,25,26,27,28,29,30,31,32,33,34,35,36,37,38,39,40,41,42,43,44,45,46,47,48,49,50,51,52,53		1,2,3,4,5,6,7,8,9,10,11,12,13,14,15,16,17,18,19,20,21,22,23,24,25,26,27,28,29,30,31,32,33,34,35,36,37,38,39,40,41,42,43,44,45,46,47,48,49,50,51,52,53

	dil21	cpd00137[c]		CIT
		1,2,3,4,5,6		1,2,3,4,5,6

	rxn00695	cpd00002[c]	cpd00089[c]	cpd00387[c]
		1,2,3,4,5,6,7,8,9,10	11,12,13,14,15,16	1,2,3,4,5,6,7,8,9,10,11,12,13,14,15,16

	rxn00777	cpd00101[c]		cpd00171[c]
		1,2,3,4,5		1,2,3,4,5

	rxn00193	cpd00023[c]		cpd00186[c]
		1,2,3,4,5		1,2,3,4,5

	rxn00340	cpd00002[c]	cpd00041[c]	cpd00018[c]	cpd00132[c]
		1,2,3,4,5,6,7,8,9,10	11,12,13,14	1,2,3,4,5,6,7,8,9,10	11,12,13,14

	rxn05031	cpd02168[c]		cpd03205[c]
		1,2,3,4,5,6,7,8,9,10,11,12,13,14,15,16,17,18,19,20,21,22,23,24,25,26,27,28,29,30,31,32,33,34,35,36,37,38,39,40		1,2,3,4,5,6,7,8,9,10,11,12,13,14,15,16,17,18,19,20,21,22,23,24,25,26,27,28,29,30,31,32,33,34,35,36,37,38,39,40

	GaT_161	cpd00043[c]	cpd15310[c]	cpdMG161[c]	cpd00014[c]
		1,2,3,4,5,6,7,8,9,10,11,12,13,14,15	16,17,18,19,20,21,22,23,24,25,26,27,28,29,30,31,32,33,34,35,36,37,38,39,40,41,42,43,44,45,46,47,48,49,50	16,17,18,19,20,21,22,23,24,25,26,27,28,29,30,31,32,33,34,35,36,37,38,39,40,41,42,43,44,45,46,47,48,49,50,10,11,12,13,14,15	1,2,3,4,5,6,7,8,9

	dil4	cpd00284[d]		6PG
		1,2,3,4,5,6		1,2,3,4,5,6

	rxn00409	cpd00002[c]	cpd00096[c]	cpd00008[c]	cpd00052[c]
		1,2,3,4,5,6,7,8,9,10	11,12,13,14,15,16,17,18,19	1,2,3,4,5,6,7,8,9,10	11,12,13,14,15,16,17,18,19

	rxn00139	cpd00103[c]	cpd00128[c]	cpd00018[c]
		1,2,3,4,5	6,7,8,9,10	1,2,3,4,5,6,7,8,9,10

	rxn01018	cpd00041[c]	cpd00146[c]	cpd00343[c]
		1,2,3,4	5	1,2,3,4,5

	dil2	cpd00482[d]		2PGA
		1,2,3		1,2,3

	dil19	cpd00072[c]		F6P
		1,2,3,4,5,6		1,2,3,4,5,6

	rxn03173	cpd02978[c]		cpd03521[c]
		1,2,3,4,5,6,7,8,9		1,2,3,4,5,6,7,8,9

	rxn01871	cpd00022[c]	cpd00449[c]	cpd00010[c]	cpd00836[c]
		1,2,3,4,5,6,7,8,9,10,11,12,13,14,15,16,17,18,19,20,21,22,23	24,25,26,27,28,29,30,31	3,4,5,6,7,8,9,10,11,12,13,14,15,16,17,18,19,20,21,22,23	1,2,24,25,26,27,28,29,30,31

	rxn05328	cpd00004[c]	cpd11477[c]	cpd00003[c]	cpd11476[c]
		1,2,3,4,5,6,7,8,9,10,11,12,13,14,15,16,17,18,19,20,21	22,23,24,25,26,27,28,29,30,31,32,33,34,35,36,37,38,39,40,41,42,43,44,45,46,47,48	1,2,3,4,5,6,7,8,9,10,11,12,13,14,15,16,17,18,19,20,21	22,23,24,25,26,27,28,29,30,31,32,33,34,35,36,37,38,39,40,41,42,43,44,45,46,47,48

	rxn05322	cpd00004[c]	cpd11465[c]	cpd00003[c]	cpd11464[c]
		1,2,3,4,5,6,7,8,9,10,11,12,13,14,15,16,17,18,19,20,21	22,23,24,25,26,27,28,29,30,31,32,33,34,35,36	1,2,3,4,5,6,7,8,9,10,11,12,13,14,15,16,17,18,19,20,21	22,23,24,25,26,27,28,29,30,31,32,33,34,35,36

	rxn12822	cpd00024[c]	cpd00053[c]	cpd00023[c]	cpd00023[c]
		1,2,3,4,5	6,7,8,9,10	1,2,3,4,5	6,7,8,9,10

	COBALT2abcpp_syn	cpd00002[c]		cpd00008[c]
		1,2,3,4,5,6,7,8,9,10		1,2,3,4,5,6,7,8,9,10

	HCO3ctr	cpd00242[c]		cpd00242[x]
		1		1

	rxn09114	cpd00080[c]	cpd15420[c]	cpd00046[c]	cpd15548[c]
		1,2,3	4,5,6,7,8,9,10,11,12,13,14,15,16,17,18,19,20,21,22,23,24,25,26,27,28,29,30,31,32,33,34,35,36,37,38,39,40,41,42,43,44,45,46,47,48,49,50,51	4,5,6,7,8,9,10,11,12	13,14,15,16,17,18,19,20,21,22,23,24,25,26,27,28,29,30,31,32,33,34,35,36,37,38,39,40,41,42,43,44,45,46,47,48,49,50,51,1,2,3

	rxn05332	cpd11481[c]		cpd11477[c]
		1,2,3,4,5,6,7,8,9,10,11,12,13,14,15,16,17,18,19,20,21,22,23,24,25,26,27		1,2,3,4,5,6,7,8,9,10,11,12,13,14,15,16,17,18,19,20,21,22,23,24,25,26,27

	rxn08551_mod	cpd12458[c]	cpd00080[c]	cpd11493[c]	cpd15329[c]
		1,2,3,4,5,6,7,8,9,10,11,12,13,14,15,16,17,18,19,20,21,22,23,24,25,26,27,28,29	30,31,32	19,20,21,22,23,24,25,26,27,28,29	30,31,31,1,2,3,4,5,6,7,8,9,10,11,12,13,14,15,16,17,18

	rxn09112	cpd00080[c]	cpd15418[c]	cpd00046[c]	cpd15546[c]
		1,2,3	4,5,6,7,8,9,10,11,12,13,14,15,16,17,18,19,20,21,22,23,24,25,26,27,28,29,30,31,32,33,34,35,36,37,38,39,40,41,42,43,44,45,46,47	4,5,6,7,8,9,10,11,12	13,14,15,16,17,18,19,20,21,22,23,24,25,26,27,28,29,30,31,32,33,34,35,36,37,38,39,40,41,42,43,44,45,46,47,1,2,3

	rxn02201	cpd00443[c]	cpd02920[c]	cpd00683[c]
		1,2,3,4,5,6,7	8,9,10,11,12,13,14	1,2,3,4,5,6,7,8,9,10,11,12,13,14

	rxn00203	cpd00024[c]		cpd00011[c]	cpd00199[c]
		1,2,3,4,5		1	5,4,3,2

	rxn00493	cpd00024[c]	cpd00066[c]	cpd00023[c]	cpd00143[c]
		1,2,3,4,5	6,7,8,9,10,11,12,13,14	1,2,3,4,5	6,7,8,9,10,11,12,13,14

	NO3abcpp	cpd00002[c]		cpd00008[c]
		1,2,3,4,5,6,7,8,9,10		1,2,3,4,5,6,7,8,9,10

	dil25	cpd00290[c]		FBP
		1,2,3,4,5,6		1,2,3,4,5,6

	dil23	cpd00349[c]		SBP
		1,2,3,4,5,6,7		1,2,3,4,5,6,7

	rxn02285	cpd00005[c]	cpd02820[c]	cpd00006[c]	cpd00773[c]
		1,2,3,4,5,6,7,8,9,10,11,12,13,14,15,16,17,18,19,20,21	22,23,24,25,26,27,28,29,30,31,32,33,34,35,36,37,38,39,40,41	1,2,3,4,5,6,7,8,9,10,11,12,13,14,15,16,17,18,19,20,21	22,23,24,25,26,27,28,29,30,31,32,33,34,35,36,37,38,39,40,41

	dil8	cpd00079[d]		G6P
		1,2,3,4,5,6		1,2,3,4,5,6

	DASYN184691215	pa184691215[c]	cpd00052[c]	cdpdodec691215eg[c]
		1,2,3,4,5,6,7,8,9,10,11,12,13,14,15,16,17,18,19,20,21,22,23,24,25,26,27,28,29,30,31,32,33,34,35,36,37,38,39	40,41,42,43,44,45,46,47,48	40,41,42,43,44,45,46,47,48,1,2,3,4,5,6,7,8,9,10,11,12,13,14,15,16,17,18,19,20,21,22,23,24,25,26,27,28,29,30,31,32,33,34,35,36,37,38,39

	rxn00509	cpd00006[c]	cpd00199[c]	cpd00005[c]	cpd00036[c]
		1,2,3,4,5,6,7,8,9,10,11,12,13,14,15,16,17,18,19,20,21	22,23,24,25	1,2,3,4,5,6,7,8,9,10,11,12,13,14,15,16,17,18,19,20,21	22,23,24,25

	GaT_182	cpd00043[c]	cp_DLiGl[c]	cpdMG182[c]	cpd00014[c]
		1,2,3,4,5,6,7,8,9,10,11,12,13,14,15	16,17,18,19,20,21,22,23,24,25,26,27,28,29,30,31,32,33,34,35,36,37,38,39,40,41,42,43,44,45,46,47,48,49,50,51,52,53,54	16,17,18,19,20,21,22,23,24,25,26,27,28,29,30,31,32,33,34,35,36,37,38,39,40,41,42,43,44,45,46,47,48,49,50,51,52,53,54,10,11,12,13,14,15	1,2,3,4,5,6,7,8,9

	ppp_hlf2	cpd00238[c]		cpd00101[c]	EC2[c]
		1,2,3,4,5,6,7		3,4,5,6,7	1,2

	rxn03514	cpd00017[c]	cpd03834[c]	cpd00019[c]	cpd03839[c]
		1,2,3,4,5,6,7,8,9,10,11,12,13,14,15	16,17,18,19,20,21,22,23,24,25,26,27,28,29,30,31,32,33,34,35,36,37,38,39,40,41,42,43,44,45,46,47,48,49,50,51,52,53,54,55,56,57,58,59	1,2,3,4,6,7,8,9,10,11,12,13,14,15	16,17,18,19,20,21,22,23,24,25,26,27,28,29,30,31,32,33,34,35,36,37,38,39,40,41,42,43,44,45,46,47,48,49,50,51,52,53,54,55,56,57,58,59,5

	dil26	cpd00290[d]		FBP
		1,2,3,4,5,6		1,2,3,4,5,6

	rxn08552	cpd00080[c]	cpd11825[c]	cpd11493[c]	cpd15328[c]
		1,2,3	4,5,6,7,8,9,10,11,12,13,14,15,16,17,18,19,20,21,22,23,24,25,26,27,28,29,30,31,32	22,23,24,25,26,27,28,29,30,31,32	1,2,3,4,5,6,7,8,9,10,11,12,13,14,15,16,17,18,19,20,21

	rxn02898	cpd02021[c]		cpd00010[c]	cpd02295[c]
		1,2,3,4,5,6,7,8,9,10,11,12,13,14,15,16,17,18,19,20,21,22,23,24,25,26,27,28,29,30,31,32		12,13,14,15,16,17,18,19,20,21,22,23,24,25,26,27,28,29,30,31,32	1,2,3,4,5,6,7,8,9,10,11

	rxn00474	cpd00054[c]	cpd00359[c]	cpd00065[c]
		1,2,3	4,5,6,7,8,9,10,11	1,2,3,4,5,6,7,8,9,10,11

	DGaS_161	cpd00043[c]	cpdMG161[c]	cpdDG161[c]	cpd00014[c]
		1,2,3,4,5,6,7,8,9,10,11,12,13,14,15	16,17,18,19,20,21,22,23,24,25,26,27,28,29,30,31,32,33,34,35,36,37,38,39,40,41,42,43,44,45,46,47,48,49,50,51,52,53,54,55,56	16,17,18,19,20,21,22,23,24,25,26,27,28,29,30,31,32,33,34,35,36,37,38,39,40,41,42,43,44,45,46,47,48,49,50,51,52,53,54,55,56,10,11,12,13,14,15	1,2,3,4,5,6,7,8,9

	Rubpctr	cpd00871[c]		cpd00871[x]
		1,2,3,4,5		1,2,3,4,5

	rxn05937	cpd00006[c]		cpd00005[c]
		1,2,3,4,5,6,7,8,9,10,11,12,13,14,15,16,17,18,19,20,21		1,2,3,4,5,6,7,8,9,10,11,12,13,14,15,16,17,18,19,20,21

	rxn03087	cpd00024[c]	cpd02698[c]	cpd00023[c]	cpd02724[c]
		1,2,3,4,5	6,7,8,9,10,11,12,13,14,15,16	1,2,3,4,5	6,7,8,9,10,11,12,13,14,15,16

	rxn03146	cpd02886[c]		cpd00029[c]	cpd03584[c]
		1,2,3,4,5,6,7,8,9,10,11,12,13,14,15,16,17,18,19,20,21,22,23,24,25,26,27,28,29,30,31		30,31	1,2,3,4,5,6,7,8,9,10,11,12,13,14,15,16,17,18,19,20,21,22,23,24,25,26,27,28,29

	rxn05356	cpd00005[c]	cpd11475[c]	cpd00006[c]	cpd11474[c]
		1,2,3,4,5,6,7,8,9,10,11,12,13,14,15,16,17,18,19,20,21	22,23,24,25,26,27,28,29,30,31,32,33,34,35,36,37,38,39,40,41,42	1,2,3,4,5,6,7,8,9,10,11,12,13,14,15,16,17,18,19,20,21	22,23,24,25,26,27,28,29,30,31,32,33,34,35,36,37,38,39,40,41,42

	rxn07578	cpd14939[c]		cpd14940[c]
		1,2,3,4,5,6,7,8,9,10,11,12,13,14,15,16,17,18,19,20,21,22,23,24,25,26,27,28,29		1,2,3,4,5,6,7,8,9,10,11,12,13,14,15,16,17,18,19,20,21,22,23,24,25,26,27,28,29

	rxn05351	cpd00005[c]	cpd11467[c]	cpd00006[c]	cpd11466[c]
		1,2,3,4,5,6,7,8,9,10,11,12,13,14,15,16,17,18,19,20,21	22,23,24,25,26,27,28,29,30,31,32,33,34,35,36,37,38,39,40,41,42,43,44,45,46	1,2,3,4,5,6,7,8,9,10,11,12,13,14,15,16,17,18,19,20,21	22,23,24,25,26,27,28,29,30,31,32,33,34,35,36,37,38,39,40,41,42,43,44,45,46

	rxn09111	cpd00080[c]	cpd15419[c]	cpd00046[c]	cpd15545[c]
		1,2,3	4,5,6,7,8,9,10,11,12,13,14,15,16,17,18,19,20,21,22,23,24,25,26,27,28,29,30,31,32,33,34,35,36,37,38,39,40,41,42,43,44,45,46,47	4,5,6,7,8,9,10,11,12	13,14,15,16,17,18,19,20,21,22,23,24,25,26,27,28,29,30,31,32,33,34,35,36,37,38,39,40,41,42,43,44,45,46,47,1,2,3

	rxn05326	cpd00004[c]	cpd11473[c]	cpd00003[c]	cpd11472[c]
		1,2,3,4,5,6,7,8,9,10,11,12,13,14,15,16,17,18,19,20,21	22,23,24,25,26,27,28,29,30,31,32,33,34,35,36,37,38	1,2,3,4,5,6,7,8,9,10,11,12,13,14,15,16,17,18,19,20,21	22,23,24,25,26,27,28,29,30,31,32,33,34,35,36,37,38

	NDH1_2u	cpd00004[c]	cpd07274[l]	cpd00003[c]	cpd16503[l]
		1,2,3,4,5,6,7,8,9,10,11,12,13,14,15,16,17,18,19,20,21	22,23,24,25,26,27,28,29,30,31,32,33,34,35,36,37,38,39,40,41,42,43,44,45,46,47,48,49,50,51,52,53,54,55,56,57,58,59,60,61,62,63,64,65,66,67,68,69,70,71,72,73,74	1,2,3,4,5,6,7,8,9,10,11,12,13,14,15,16,17,18,19,20,21	22,23,24,25,26,27,28,29,30,31,32,33,34,35,36,37,38,39,40,41,42,43,44,45,46,47,48,49,50,51,52,53,54,55,56,57,58,59,60,61,62,63,64,65,66,67,68,69,70,71,72,73,74

	rxn01100	cpd00002[c]	cpd00169[c]	cpd00008[c]	cpd00203[c]
		1,2,3,4,5,6,7,8,9,10	11,12,13	1,2,3,4,5,6,7,8,9,10	11,12,13

	dil27	cpd00727[c]		2PG
		1,2		1,2

	MGDG1836912	cpd00043[c]	12dgr1836912[c]	cpd00014[c]	mgdg1836912[c]
		1,2,3,4,5,6,7,8,9,10,11,12,13,14,15	16,17,18,19,20,21,22,23,24,25,26,27,28,29,30,31,32,33,34,35,36,37,38,39,40,41,42,43,44,45,46,47,48,49,50,51,52,53,54	1,2,3,4,5,6,7,8,9	16,17,18,19,20,21,22,23,24,25,26,27,28,29,30,31,32,33,34,35,36,37,38,39,40,41,42,43,44,45,46,47,48,49,50,51,52,53,54,10,11,12,13,14,15

	SQVT_182	cp_DLiGl[c]	cpd08358[c]	cpd00014[c]	cSQDG182[c]
		1,2,3,4,5,6,7,8,9,10,11,12,13,14,15,16,17,18,19,20,21,22,23,24,25,26,27,28,29,30,31,32,33,34,35,36,37,38,39	40,41,42,43,44,45,46,47,48,49,50,51,52,53,54	40,41,42,43,44,45,46,47,48	1,2,3,4,5,6,7,8,9,10,11,12,13,14,15,16,17,18,19,20,21,22,23,24,25,26,27,28,29,30,31,32,33,34,35,36,37,38,39,49,50,51,52,53,54

	rxn00138	cpd00002[c]	cpd00638[c]	cpd00003[c]	cpd00018[c]
		1,2,3,4,5,6,7,8,9,10	11,12,13,14,15,16,17,18,19,20,21,22,23,24,25,26,27,28,29,30,31	11,12,13,14,15,16,17,18,19,20,21,22,23,24,25,26,27,28,29,30,31	1,2,3,4,5,6,7,8,9,10

	PHYTFDH1	cpd00003[c]	cpd03206[c]	cpd00004[c]	cpd03215[c]
		1,2,3,4,5,6,7,8,9,10,11,12,13,14,15,16,17,18,19,20,21	22,23,24,25,26,27,28,29,30,31,32,33,34,35,36,37,38,39,40,41,42,43,44,45,46,47,48,49,50,51,52,53,54,55,56,57,58,59,60,61	1,2,3,4,5,6,7,8,9,10,11,12,13,14,15,16,17,18,19,20,21	22,23,24,25,26,27,28,29,30,31,32,33,34,35,36,37,38,39,40,41,42,43,44,45,46,47,48,49,50,51,52,53,54,55,56,57,58,59,60,61

	rxn01362	cpd00810[c]	cpd00103[c]	cpd00247[c]
		1,2,3,4,5,6,7,8,9,10	1,2,3,4,5	6,7,8,9,10

	rxn09179	cpd00791[c]		cpd01476[c]
		1,2,3,4,5,6,7,8,9,10,11,12,13,14,15,16,17,18,19,20,21,22,23,24,25,26,27,28,29,30,31,32,33,34		1,2,3,4,5,6,7,8,9,10,11,12,13,14,15,16,17,18,19,20,21,22,23,24,25,26,27,28,29,30,31,32,33,34

	rxn00083	cpd00003[c]	cpd00005[c]	cpd00004[c]	cpd00006[c]
		1,2,3,4,5,6,7,8,9,10,11,12,13,14,15,16,17,18,19,20,21	22,23,24,25,26,27,28,29,30,31,32,33,34,35,36,37,38,39,40,41,42	1,2,3,4,5,6,7,8,9,10,11,12,13,14,15,16,17,18,19,20,21	22,23,24,25,26,27,28,29,30,31,32,33,34,35,36,37,38,39,40,41,42

	rxn01974	cpd00504[c]		cpd00516[c]
		1,2,3,4,5,6,7		1,2,3,4,5,6,7

	rxn02733	cpd00002[c]	cpd01476[c]	cpd00008[c]	cpd02216[c]
		1,2,3,4,5,6,7,8,9,10	11,12,13,14,15,16,17,18,19,20,21,22,23,24,25,26,27,28,29,30,31,32,33,34,35,36,37,38,39,40,41,42,43,44	1,2,3,4,5,6,7,8,9,10	11,12,13,14,15,16,17,18,19,20,21,22,23,24,25,26,27,28,29,30,31,32,33,34,35,36,37,38,39,40,41,42,43,44

	rxn05335	cpd11484[c]		cpd11467[c]
		1,2,3,4,5,6,7,8,9,10,11,12,13,14,15,16,17,18,19,20,21,22,23,24,25		1,2,3,4,5,6,7,8,9,10,11,12,13,14,15,16,17,18,19,20,21,22,23,24,25

	rxn00737	cpd00161[c]		cpd00094[c]
		1,2,3,4		1,2,3,4

	SQD2_181	12dgr1819[c]	cpd08358[c]	cpd00014[c]	cSQDG181[c]
		1,2,3,4,5,6,7,8,9,10,11,12,13,14,15,16,17,18,19,20,21,22,23,24,25,26,27,28,29,30,31,32,33,34,35,36,37,38,39	40,41,42,43,44,45,46,47,48,49,50,51,52,53,54	40,41,42,43,44,45,46,47,48	1,2,3,4,5,6,7,8,9,10,11,12,13,14,15,16,17,18,19,20,21,22,23,24,25,26,27,28,29,30,31,32,33,34,35,36,37,38,39,49,50,51,52,53,54

	rxn01345	cpd00349[c]		cpd00238[c]
		1,2,3,4,5,6,7		1,2,3,4,5,6,7

	rxn09122	cpd00002[c]		cpd00008[c]
		1,2,3,4,5,6,7,8,9,10		1,2,3,4,5,6,7,8,9,10

	rxn01353	cpd00002[c]	cpd00295[c]	cpd00008[c]	cpd00241[c]
		1,2,3,4,5,6,7,8,9,10	11,12,13,14,15,16,17,18,19,20	1,2,3,4,5,6,7,8,9,10	11,12,13,14,15,16,17,18,19,20

	Desat12	cpd11825[c]		cpd14881[c]
		1,2,3,4,5,6,7,8,9,10,11,12,13,14,15,16,17,18,19,20,21,22,23,24,25,26,27,28,29		1,2,3,4,5,6,7,8,9,10,11,12,13,14,15,16,17,18,19,20,21,22,23,24,25,26,27,28,29

	Desat9	cpd12458[c]		cpd11825[c]
		1,2,3,4,5,6,7,8,9,10,11,12,13,14,15,16,17,18,19,20,21,22,23,24,25,26,27,28,29		1,2,3,4,5,6,7,8,9,10,11,12,13,14,15,16,17,18,19,20,21,22,23,24,25,26,27,28,29

	dil18	cpd00169[d]		3PGA
		1,2,3		1,2,3

	rxn06075	cpd00014[c]	cpd11421[c]	cpd00978[c]	cpd11420[c]
		1,2,3,4,5,6,7,8,9	10,11,12,13,14,15	1,2,3,4,5,6,7,8,9	10,11,12,13,14,15

	ppp_hlf1	cpd00198[c]		EC2[c]	cpd00102[c]
		1,2,3,4,5		1,2	3,4,5

	rxn01485	cpd00288[c]		cpd03671[c]
		1,2,3,4,5,6		1,2,3,4,5,6

	rxn03408	cpd00037[c]	cpd03494[c]	cpd00014[c]	cpd03495[c]
		1,2,3,4,5,6,7,8,9,10,11,12,13,14,15,16,17	18,19,20,21,22,23,24,25,26,27,28,29,30,31,32,33,34,35,36,37,38,39,40,41,42,43,44,45,46,47,48,49,50,51,52,53,54,55,56,57,58,59,60,61,62,63,64,65,66,67,68,69,70,71,72,73,74,75,76,77,78,79,80,81,82,83,84,85,86,87,88,89,90,91,92,93,94,95,96,97,98,99,100,101,102,103,104	1,2,3,4,5,6,7,8,9	10,11,12,13,14,15,16,17,18,19,20,21,22,23,24,25,26,27,28,29,30,31,32,33,34,35,36,37,38,39,40,41,42,43,44,45,46,47,48,49,50,51,52,53,54,55,56,57,58,59,60,61,62,63,64,65,66,67,68,69,70,71,72,73,74,75,76,77,78,79,80,81,82,83,84,85,86,87,88,89,90,91,92,93,94,95,96,97,98,99,100,101,102,103,104

	DGaS_183	cpd00043[c]	cpdMG183[c]	cpdDG183[c]	cpd00014[c]
		1,2,3,4,5,6,7,8,9,10,11,12,13,14,15	16,17,18,19,20,21,22,23,24,25,26,27,28,29,30,31,32,33,34,35,36,37,38,39,40,41,42,43,44,45,46,47,48,49,50,51,52,53,54,55,56,57,58,59,60	16,17,18,19,20,21,22,23,24,25,26,27,28,29,30,31,32,33,34,35,36,37,38,39,40,41,42,43,44,45,46,47,48,49,50,51,52,53,54,55,56,57,58,59,60,10,11,12,13,14,15	1,2,3,4,5,6,7,8,9

	rxn05339	cpd00006[c]	cpd11478[c]	cpd00005[c]	cpd11488[c]
		1,2,3,4,5,6,7,8,9,10,11,12,13,14,15,16,17,18,19,20,21	22,23,24,25,26,27,28,29,30,31,32,33,34,35,36	1,2,3,4,5,6,7,8,9,10,11,12,13,14,15,16,17,18,19,20,21	22,23,24,25,26,27,28,29,30,31,32,33,34,35,36

	rxn00364	cpd00002[c]	cpd00046[c]	cpd00008[c]	cpd00096[c]
		1,2,3,4,5,6,7,8,9,10	11,12,13,14,15,16,17,18,19	1,2,3,4,5,6,7,8,9,10	11,12,13,14,15,16,17,18,19

	rxn05006	cpd00017[c]	cpd11206[c]	cpd00019[c]	cpd01620[c]
		1,2,3,4,5,6,7,8,9,10,11,12,13,14,15	16,17,18,19,20,21,22,23,24,25,26,27,28,29,30,31,32,33,34,35,36,37,38,39,40,41,42,43,44,45,46,47,48,49,50,51,52,53,54,55,56	1,2,3,4,6,7,8,9,10,11,12,13,14,15	16,17,18,19,20,21,22,23,24,25,26,27,28,29,30,31,32,33,34,35,36,37,38,39,40,41,42,43,44,45,46,47,48,49,50,51,52,53,54,55,56,5

	rxn05338	cpd00006[c]	cpd11482[c]	cpd00005[c]	cpd11487[c]
		1,2,3,4,5,6,7,8,9,10,11,12,13,14,15,16,17,18,19,20,21	22,23,24,25,26,27,28,29,30,31,32,33,34,35,36,37,38,39,40,41,42	1,2,3,4,5,6,7,8,9,10,11,12,13,14,15,16,17,18,19,20,21	22,23,24,25,26,27,28,29,30,31,32,33,34,35,36,37,38,39,40,41,42

	dil12	cpd00238[d]		S7P
		1,2,3,4,5,6,7		1,2,3,4,5,6,7

	rxn00781	cpd00003[c]	cpd00102[c]	cpd00004[c]	cpd00203[c]
		1,2,3,4,5,6,7,8,9,10,11,12,13,14,15,16,17,18,19,20,21	22,23,24	1,2,3,4,5,6,7,8,9,10,11,12,13,14,15,16,17,18,19,20,21	22,23,24

	PHYTEDH1	cpd00003[c]	cpd03205[c]	cpd00004[c]	cpd03206[c]
		1,2,3,4,5,6,7,8,9,10,11,12,13,14,15,16,17,18,19,20,21	22,23,24,25,26,27,28,29,30,31,32,33,34,35,36,37,38,39,40,41,42,43,44,45,46,47,48,49,50,51,52,53,54,55,56,57,58,59,60,61	1,2,3,4,5,6,7,8,9,10,11,12,13,14,15,16,17,18,19,20,21	22,23,24,25,26,27,28,29,30,31,32,33,34,35,36,37,38,39,40,41,42,43,44,45,46,47,48,49,50,51,52,53,54,55,56,57,58,59,60,61

	rxn00504	cpd00006[c]	cpd02431[c]	cpd00005[c]	cpd00023[c]
		1,2,3,4,5,6,7,8,9,10,11,12,13,14,15,16,17,18,19,20,21	22,23,24,25,26	1,2,3,4,5,6,7,8,9,10,11,12,13,14,15,16,17,18,19,20,21	22,23,24,25,26

	rxn01973	cpd02698[c]		cpd00036[c]	cpd00504[c]
		1,2,3,4,5,6,7,8,9,10,11		8,9,10,11	1,2,3,4,5,6,7

	rxn00839	cpd00002[c]	cpd00177[c]	cpd00008[c]	cpd00115[c]
		1,2,3,4,5,6,7,8,9,10	11,12,13,14,15,16,17,18,19,20	1,2,3,4,5,6,7,8,9,10	11,12,13,14,15,16,17,18,19,20

	rxn00272	cpd00035[c]	cpd00040[c]	cpd00020[c]	cpd00033[c]
		1,2,3	4,5	1,2,3	4,5

	rxn02503	cpd00002[c]	cpd00954[c]	cpd00018[c]	cpd02920[c]
		1,2,3,4,5,6,7,8,9,10	11,12,13,14,15,16,17	1,2,3,4,5,6,7,8,9,10	11,12,13,14,15,16,17

	dil6	cpd00101[d]		R5P
		1,2,3,4,5		1,2,3,4,5

	rxn08310	cpd00052[c]	cpd15525[c]	cpd15418[c]
		1,2,3,4,5,6,7,8,9	10,11,12,13,14,15,16,17,18,19,20,21,22,23,24,25,26,27,28,29,30,31,32,33,34,35,36,37,38,39,40,41,42,43,44	1,2,3,4,5,6,7,8,9,10,11,12,13,14,15,16,17,18,19,20,21,22,23,24,25,26,27,28,29,30,31,32,33,34,35,36,37,38,39,40,41,42,43,44

	rxn00214	cpd00026[c]		cpd00043[c]
		1,2,3,4,5,6,7,8,9,10,11,12,13,14,15		1,2,3,4,5,6,7,8,9,10,11,12,13,14,15

	SQVT_160	cpd15309[c]	cpd08358[c]	cpd00014[c]	cSQDG160[c]
		1,2,3,4,5,6,7,8,9,10,11,12,13,14,15,16,17,18,19,20,21,22,23,24,25,26,27,28,29,30,31,32,33,34,35	36,37,38,39,40,41,42,43,44,45,46,47,48,49,50	36,37,38,39,40,41,42,43,44	1,2,3,4,5,6,7,8,9,10,11,12,13,14,15,16,17,18,19,20,21,22,23,24,25,26,27,28,29,30,31,32,33,34,35,45,46,47,48,49,50

	rxn05342	cpd00005[c]	cpd11491[c]	cpd00006[c]	cpd11484[c]
		1,2,3,4,5,6,7,8,9,10,11,12,13,14,15,16,17,18,19,20,21	22,23,24,25,26,27,28,29,30,31,32,33,34,35,36,37,38,39,40,41,42,43,44,45,46	1,2,3,4,5,6,7,8,9,10,11,12,13,14,15,16,17,18,19,20,21	22,23,24,25,26,27,28,29,30,31,32,33,34,35,36,37,38,39,40,41,42,43,44,45,46

	rxn02320	cpd00023[c]	cpd00930[c]	cpd00024[c]	cpd00807[c]
		1,2,3,4,5	6,7,8,9,10,11	1,2,3,4,5	6,7,8,9,10,11

	rxn02200	cpd00443[c]	cpd00954[c]	cpd00683[c]
		1,2,3,4,5,6,7	8,9,10,11,12,13,14	1,2,3,4,5,6,7,8,9,10,11,12,13,14

	SUCCtpp	cpd00036[c]		cpd00036[p]
		1,2,3,4		1,2,3,4

	DASYN181	pa1819[c]	cpd00052[c]	cdpdodec9eg[c]
		1,2,3,4,5,6,7,8,9,10,11,12,13,14,15,16,17,18,19,20,21,22,23,24,25,26,27,28,29,30,31,32,33,34,35,36,37,38,39	40,41,42,43,44,45,46,47,48	40,41,42,43,44,45,46,47,48,1,2,3,4,5,6,7,8,9,10,11,12,13,14,15,16,17,18,19,20,21,22,23,24,25,26,27,28,29,30,31,32,33,34,35,36,37,38,39

	rxn08299	cpd00002[c]	cpd15311[c]	cpd00008[c]	cpd15526[c]
		1,2,3,4,5,6,7,8,9,10	11,12,13,14,15,16,17,18,19,20,21,22,23,24,25,26,27,28,29,30,31,32,33,34,35,36,37,38,39,40,41,42,43,44,45,46,47,48,49	1,2,3,4,5,6,7,8,9,10	11,12,13,14,15,16,17,18,19,20,21,22,23,24,25,26,27,28,29,30,31,32,33,34,35,36,37,38,39,40,41,42,43,44,45,46,47,48,49

	DES_6B	cpd14881[c]		octe6912ACP[c]
		1,2,3,4,5,6,7,8,9,10,11,12,13,14,15,16,17,18,19,20,21,22,23,24,25,26,27,28,29		1,2,3,4,5,6,7,8,9,10,11,12,13,14,15,16,17,18,19,20,21,22,23,24,25,26,27,28,29

	rxn12510	cpd00002[c]	cpd00644[c]	cpd00008[c]	cpd02201[c]
		1,2,3,4,5,6,7,8,9,10	11,12,13,14,15,16,17,18,19	1,2,3,4,5,6,7,8,9,10	11,12,13,14,15,16,17,18,19

	rxn00508	cpd00003[c]	cpd00199[c]	cpd00004[c]	cpd00036[c]
		1,2,3,4,5,6,7,8,9,10,11,12,13,14,15,16,17,18,19,20,21	22,23,24,25	1,2,3,4,5,6,7,8,9,10,11,12,13,14,15,16,17,18,19,20,21	22,23,24,25

	rxn05195	cpd00002[c]		cpd00008[c]
		1,2,3,4,5,6,7,8,9,10		1,2,3,4,5,6,7,8,9,10

	rxn04673	cpd03214[c]	cpd02295[c]	cpd00011[c]	cpd09410[c]
		1,2,3,4,5,6,7,8,9,10,11,12,13,14,15,16,17,18,19,20	21,22,23,24,25,26,27,28,29,30,31	31	1,2,3,4,5,6,7,8,9,10,11,12,13,14,15,16,17,18,19,20,21,22,23,24,25,26,27,28,29,30

	rxn08392	cpd00004[c]	cpd11477[c]	cpd00003[c]	cpd11476[c]
		1,2,3,4,5,6,7,8,9,10,11,12,13,14,15,16,17,18,19,20,21	22,23,24,25,26,27,28,29,30,31,32,33,34,35,36,37,38,39,40,41,42,43,44,45,46,47,48	1,2,3,4,5,6,7,8,9,10,11,12,13,14,15,16,17,18,19,20,21	22,23,24,25,26,27,28,29,30,31,32,33,34,35,36,37,38,39,40,41,42,43,44,45,46,47,48

	G3PAT184691215	octe6912ACP[c]	cpd00080[c]	cpd11493[c]	1odec6912eg3p[c]
		1,2,3,4,5,6,7,8,9,10,11,12,13,14,15,16,17,18,19,20,21,22,23,24,25,26,27,28,29	30,31,32	19,20,21,22,23,24,25,26,27,28,29	30,31,32,1,2,3,4,5,6,7,8,9,10,11,12,13,14,15,16,17,18

	rxn00122	cpd00002[c]	cpd00050[c]	cpd00015[c]
		1,2,3,4,5,6,7,8,9,10	11,12,13,14,15,16,17,18,19,20,21,22,23,24,25,26,27	1,2,3,4,5,6,7,8,9,10,11,12,13,14,15,16,17,18,19,20,21,22,23,24,25,26,27

	rxn00299	cpd00038[c]		cpd00047[c]	cpd02978[c]
		1,2,3,4,5,6,7,8,9,10		6	1,2,3,4,5,7,8,9,10

	rxn08096	cpd00024[p]		cpd00024[e]
		1,2,3,4,5		1,2,3,4,5

	rxn00363	cpd00046[c]		cpd00367[c]
		1,2,3,4,5,6,7,8,9		1,2,3,4,5,6,7,8,9

	rxn00333	cpd00139[c]		cpd00040[c]
		1,2		1,2

	rxn00199	cpd03187[c]		cpd00011[c]	cpd00024[c]
		1,2,3,4,5,6		6	1,2,3,4,5

	MECDPDH_syn	cpd08301[c]		cpd08615[c]
		1,2,3,4,5		1,2,3,4,5

	P_Phos182	c_DLiG3P[c]		cp_DLiGl[c]
		1,2,3,4,5,6,7,8,9,10,11,12,13,14,15,16,17,18,19,20,21,22,23,24,25,26,27,28,29,30,31,32,33,34,35,36,37,38,39		1,2,3,4,5,6,7,8,9,10,11,12,13,14,15,16,17,18,19,20,21,22,23,24,25,26,27,28,29,30,31,32,33,34,35,36,37,38,39

	rxn02374	cpd00858[c]		cpd02431[c]
		1,2,3,4,5		1,2,3,4,5

	rxn03031	cpd02465[c]	cpd00078[c]	cpd00010[c]	cpd02724[c]
		1,2,3,4,5,6,7	8,9,10,11,12,13,14,15,16,17,18,19,20,21,22,23,24,25,26,27,28,29,30,31,32	12,13,14,15,16,17,18,19,20,21,22,23,24,25,26,27,28,29,30,31,32	1,2,3,4,5,6,7,8,9,10,11

	SQVT_183	cp_DaLGl[c]	cpd08358[c]	cpd00014[c]	cSQDG183[c]
		1,2,3,4,5,6,7,8,9,10,11,12,13,14,15,16,17,18,19,20,21,22,23,24,25,26,27,28,29,30,31,32,33,34,35,36,37,38,39	40,41,42,43,44,45,46,47,48,49,50,51,52,53,54	40,41,42,43,44,45,46,47,48	1,2,3,4,5,6,7,8,9,10,11,12,13,14,15,16,17,18,19,20,21,22,23,24,25,26,27,28,29,30,31,32,33,34,35,36,37,38,39,49,50,51,52,53,54

	rxn00029	cpd00338[c]	cpd00338[c]	cpd00689[c]
		1,2,3,4,5	6,7,8,9,10	1,2,3,4,5,6,7,8,9,10

	rxn02160	cpd00807[c]		cpd00641[c]
		1,2,3,4,5,6		1,2,3,4,5,6

	rxn03909	cpd00020[c]	cpd00102[c]	cpd00011[c]	cpd08289[c]
		1,2,3	4,5,6	1	3,2,4,5,6

	rxn08393_mod	cpd00005[c]	cpd11477[c]	cpd00006[c]	cpd11476[c]
		1,2,3,4,5,6,7,8,9,10,11,12,13,14,15,16,17,18,19,20,21	22,23,24,25,26,27,28,29,30,31,32,33,34,35,36,37,38,39,40,41,42,43,44,45,46,47,48	1,2,3,4,5,6,7,8,9,10,11,12,13,14,15,16,17,18,19,20,21	22,23,24,25,26,27,28,29,30,31,32,33,34,35,36,37,38,39,40,41,42,43,44,45,46,47,48

	rxn02186	cpd00005[c]	cpd00668[c]	cpd00006[c]	cpd02498[c]
		1,2,3,4,5,6,7,8,9,10,11,12,13,14,15,16,17,18,19,20,21	22,23,24,25,26	1,2,3,4,5,6,7,8,9,10,11,12,13,14,15,16,17,18,19,20,21	22,23,24,25,26

	SQD2_183	12dgr1836912[c]	cpd08358[c]	cpd00014[c]	sqdg1836912[c]
		1,2,3,4,5,6,7,8,9,10,11,12,13,14,15,16,17,18,19,20,21,22,23,24,25,26,27,28,29,30,31,32,33,34,35,36,37,38,39	40,41,42,43,44,45,46,47,48,49,50,51,52,53,54	40,41,42,43,44,45,46,47,48	1,2,3,4,5,6,7,8,9,10,11,12,13,14,15,16,17,18,19,20,21,22,23,24,25,26,27,28,29,30,31,32,33,34,35,36,37,38,39,49,50,51,52,53,54

	rxn07334	cpd14613[c]		cpd09850[c]
		1,2,3,4,5,6,7,8,9,10,11,12,13,14,15,16,17,18,19,20,21,22,23,24,25,26,27		1,2,3,4,5,6,7,8,9,10,11,12,13,14,15,16,17,18,19,20,21,22,23,24,25,26,27

	GaT_181	cpd00043[c]	cpd15312[c]	mgdg181[c]	cpd00014[c]
		1,2,3,4,5,6,7,8,9,10,11,12,13,14,15	16,17,18,19,20,21,22,23,24,25,26,27,28,29,30,31,32,33,34,35,36,37,38,39,40,41,42,43,44,45,46,47,48,49,50,51,52,53,54	16,17,18,19,20,21,22,23,24,25,26,27,28,29,30,31,32,33,34,35,36,37,38,39,40,41,42,43,44,45,46,47,48,49,50,51,52,53,54,10,11,12,13,14,15	1,2,3,4,5,6,7,8,9

	THRPD	cpd08928[c]		cpd00011[c]	cpd02547[c]
		1,2,3,4		1	2,3,4

	rxn02402	cpd00011[c]	cpd00873[c]	cpd00103[c]	cpd02333[c]
		6	1,2,3,4,5,7,8,9,10,11,12	1,2,3,4,5	6,7,8,9,10,11,12

	dil9	cpd00061[c]		PEP
		1,2,3		1,2,3

	rxn02835	cpd01777[c]		cpd02979[c]
		1,2,3,4,5,6,7,8,9,10,11,12,13,14,15		1,2,3,4,5,6,7,8,9,10,11,12,13,14,15

	rxn00791	cpd00093[c]	cpd00103[c]	cpd02642[c]
		1,2,3,4,5,6,7	8,9,10,11,12	12,11,10,9,8,1,2,3,4,5,6,7

	rxn02212	cpd02857[c]		cpd00699[c]
		1,2,3,4,5,6,7		1,2,3,4,5,6,7

	rxn01257	cpd00053[c]	cpd00216[c]	cpd00023[c]	cpd08210[c]
		1,2,3,4,5	6,7,8,9,10,11,12,13,14,15	1,2,3,4,5	6,7,8,9,10,11,12,13,14,15

	rxn11978	cpd00047[c]		cpd00011[c]
		1		1

	rxn08955	cpd00002[c]		cpd00008[c]
		1,2,3,4,5,6,7,8,9,10		1,2,3,4,5,6,7,8,9,10

	CA	cpd00242[x]		cpd00011[x]
		1		1

	rxn00442	cpd00024[c]	cpd00056[c]	cpd00011[c]	cpd03450[c]
		1,2,3,4,5	6,7,8,9,10,11,12,13,14,15,16,17	1	2,3,4,5,6,7,8,9,10,11,12,13,14,15,16,17

	rxn01022	cpd00147[c]		cpd00128[c]	cpd02574[c]
		1,2,3,4,5,6,7,8,9,10,11		7,8,9,10,11	1,2,3,4,5,6

	dil15	cpd00130[c]		MAL
		1,2,3,4		1,2,3,4

	rxn01184	cpd00002[c]	cpd00193[c]	cpd00924[c]
		1,2,3,4,5,6,7,8,9,10	11,12,13,14,15,16,17,18,19,20	1,2,3,4,5,6,7,8,9,10,11,12,13,14,15,16,17,18,19,20

	rxn00288	cpd00106[c]	cpd00982[c]	cpd00015[c]	cpd00036[c]
		1,2,3,4	5,6,7,8,9,10,11,12,13,14,15,16,17,18,19,20,21,22,23,24,25,26,27,28,29,30,31	5,6,7,8,9,10,11,12,13,14,15,16,17,18,19,20,21,22,23,24,25,26,27,28,29,30,31	1,2,3,4

	rxn00048	cpd02656[c]	cpd02656[c]	cpd00220[c]	cpd02882[c]
		1,2,3,4,5,6,7,8,9,10,11,12,13	14,15,16,17,18,19,20,21,22,23,24,25,26	10,11,12,13,14,15,16,17,18,19,20,21,22,23,24,25,26	1,2,3,4,5,6,7,8,9

	rxn00361	cpd00002[c]	cpd00193[c]	cpd00008[c]	cpd00044[c]
		1,2,3,4,5,6,7,8,9,10	11,12,13,14,15,16,17,18,19,20	1,2,3,4,5,6,7,8,9,10	11,12,13,14,15,16,17,18,19,20

	rxn09113	cpd00080[c]	cpd15421[c]	cpd00046[c]	cpd15547[c]
		1,2,3	4,5,6,7,8,9,10,11,12,13,14,15,16,17,18,19,20,21,22,23,24,25,26,27,28,29,30,31,32,33,34,35,36,37,38,39,40,41,42,43,44,45,46,47,48,49,50,51	4,5,6,7,8,9,10,11,12	13,14,15,16,17,18,19,20,21,22,23,24,25,26,27,28,29,30,31,32,33,34,35,36,37,38,39,40,41,42,43,44,45,46,47,48,49,50,51,1,2,3

	rxn00710	cpd00810[c]		cpd00011[c]	cpd00091[c]
		1,2,3,4,5,6,7,8,9,10		6	1,2,3,4,5,7,8,9,10

	dil13	cpd00036[c]		SUC
		1,2,3,4		1,2,3,4

	rxn05039	cpd02720[c]		cpd02882[c]
		1,2,3,4,5,6,7,8,9		1,2,3,4,5,6,7,8,9

	dil1	cpd00482[c]		2PGA
		1,2,3		1,2,3

	rxn09104	cpd15545[c]		cpd15538[c]
		1,2,3,4,5,6,7,8,9,10,11,12,13,14,15,16,17,18,19,20,21,22,23,24,25,26,27,28,29,30,31,32,33,34,35,36,37,38		1,2,3,4,5,6,7,8,9,10,11,12,13,14,15,16,17,18,19,20,21,22,23,24,25,26,27,28,29,30,31,32,33,34,35,36,37,38

	rxn01489	cpd00289[c]	cpd00289[c]	cpd02168[c]
		1,2,3,4,5,6,7,8,9,10,11,12,13,14,15,16,17,18,19,20	21,22,23,24,25,26,27,28,29,30,31,32,33,34,35,36,37,38,39,40	1,2,3,4,5,6,7,8,9,10,11,12,13,14,15,16,17,18,19,20,21,22,23,24,25,26,27,28,29,30,31,32,33,34,35,36,37,38,39,40

	rxn00379	cpd00002[c]		cpd00193[c]
		1,2,3,4,5,6,7,8,9,10		1,2,3,4,5,6,7,8,9,10

	P_Phos183	c_DaLG3P[c]		cp_DaLGl[c]
		1,2,3,4,5,6,7,8,9,10,11,12,13,14,15,16,17,18,19,20,21,22,23,24,25,26,27,28,29,30,31,32,33,34,35,36,37,38,39		1,2,3,4,5,6,7,8,9,10,11,12,13,14,15,16,17,18,19,20,21,22,23,24,25,26,27,28,29,30,31,32,33,34,35,36,37,38,39

	rxn00104	cpd00008[c]		cpd00002[c]
		1,2,3,4,5,6,7,8,9,10		1,2,3,4,5,6,7,8,9,10

	rxn06493	cpd00003[c]	cpd12225[c]	cpd00004[c]	cpd12005[c]
		1,2,3,4,5,6,7,8,9,10,11,12,13,14,15,16,17,18,19,20,21	22	1,2,3,4,5,6,7,8,9,10,11,12,13,14,15,16,17,18,19,20,21	22

	rxn00558	cpd00072[c]		cpd00079[c]
		1,2,3,4,5,6		1,2,3,4,5,6

	rxn00096	cpd00002[c]	cpd00008[c]	cpd00924[c]
		1,2,3,4,5,6,7,8,9,10	11,12,13,14,15,16,17,18,19,20	1,2,3,4,5,6,7,8,9,10,11,12,13,14,15,16,17,18,19,20

	rxn03910	cpd08288[c]		cpd00046[c]	cpd08301[c]
		1,2,3,4,5,6,7,8,9,10,11,12,13,14		1,2,3,4,5,6,7,8,9	10,11,12,13,14

	rxn02937	cpd00002[c]	cpd02826[c]	cpd00008[c]	cpd02140[c]
		1,2,3,4,5,6,7,8,9,10	11,12,13,14,15,16,17,18	1,2,3,4,5,6,7,8,9,10	11,12,13,14,15,16,17,18

	rxn08089	cpd11825[c]	cpd15328[c]	cpd11493[c]	cpd15527[c]
		1,2,3,4,5,6,7,8,9,10,11,12,13,14,15,16,17,18,19,20,21,22,23,24,25,26,27,28,29	30,31,32,33,34,35,36,37,38,39,40,41,42,43,44,45,46,47,48,49,50	19,20,21,22,23,24,25,26,27,28,29	30,31,32,33,34,35,36,37,38,39,40,41,42,43,44,45,46,47,48,49,50,1,2,3,4,5,6,7,8,9,10,11,12,13,14,15,16,17,18

	rxn00916	cpd00002[c]	cpd00497[c]	cpd00018[c]	cpd00126[c]
		1,2,3,4,5,6,7,8,9,10	11,12,13,14,15,16,17,18,19,20	1,2,3,4,5,6,7,8,9,10	11,12,13,14,15,16,17,18,19,20

	rxn08087	cpd15239[c]	cpd15326[c]	cpd11493[c]	cpd15525[c]
		1,2,3,4,5,6,7,8,9,10,11,12,13,14,15,16,17,18,19,20,21,22,23,24,25,26,27	28,29,30,31,32,33,34,35,36,37,38,39,40,41,42,43,44,45,46	17,18,19,20,21,22,23,24,25,26,27	28,29,30,31,32,33,34,35,36,37,38,39,40,41,42,43,44,45,46,1,2,3,4,5,6,7,8,9,10,11,12,13,14,15,16

	rxn02832	cpd03451[c]		cpd01772[c]
		1,2,3,4,5,6,7,8,9,10,11		1,2,3,4,5,6,7,8,9,10,11

	rxn03974	cpd00004[c]	cpd00050[c]	cpd00003[c]	cpd01270[c]
		1,2,3,4,5,6,7,8,9,10,11,12,13,14,15,16,17,18,19,20,21	22,23,24,25,26,27,28,29,30,31,32,33,34,35,36,37,38	1,2,3,4,5,6,7,8,9,10,11,12,13,14,15,16,17,18,19,20,21	22,23,24,25,26,27,28,29,30,31,32,33,34,35,36,37,38

	rxn02341	cpd02666[c]		cpd00011[c]	cpd00834[c]
		1,2,3,4,5,6,7,8,9,10,11,12		1	3,2,4,5,6,7,8,9,10,11,12

	rxn00912	cpd00123[c]	cpd00125[c]	cpd00087[c]	cpd00712[c]
		1,2,3,4,5	6,7,8,9,10,11,12,13,14,15,16,17,18,19,20,21,22,23,24,25	7,8,9,10,11,12,13,14,15,16,17,18,19,20,21,22,23,24,25	1,2,3,4,5,6

	rxn00100	cpd00002[c]	cpd00655[c]	cpd00008[c]	cpd00010[c]
		1,2,3,4,5,6,7,8,9,10	11,12,13,14,15,16,17,18,19,20,21,22,23,24,25,26,27,28,29,30,31	1,2,3,4,5,6,7,8,9,10	11,12,13,14,15,16,17,18,19,20,21,22,23,24,25,26,27,28,29,30,31

	rxn01208	cpd02605[c]		cpd00011[c]	cpd00200[c]
		1,2,3,4,5,6,7		7	1,2,3,4,5,6

	rxn02264	cpd00755[c]		cpd00774[c]
		1,2,3,4,5,6,7,8,9,10,11,12,13,14,15,16,17,18,19,20,21,22,23,24,25,26,27,28,29,30,31,32,33,34,35,36,37,38,39,40		1,2,3,4,5,6,7,8,9,10,11,12,13,14,15,16,17,18,19,20,21,22,23,24,25,26,27,28,29,30,31,32,33,34,35,36,37,38,39,40

	rxn01300	cpd00002[c]	cpd00227[c]	cpd00008[c]	cpd00809[c]
		1,2,3,4,5,6,7,8,9,10	11,12,13,14	1,2,3,4,5,6,7,8,9,10	11,12,13,14

	CDGS_182	cpd00052[c]	c_DLiG3P[c]	CDPDG182[c]
		1,2,3,4,5,6,7,8,9	10,11,12,13,14,15,16,17,18,19,20,21,22,23,24,25,26,27,28,29,30,31,32,33,34,35,36,37,38,39,40,41,42,43,44,45,46,47,48	1,2,3,4,5,6,7,8,9,10,11,12,13,14,15,16,17,18,19,20,21,22,23,24,25,26,27,28,29,30,31,32,33,34,35,36,37,38,39,40,41,42,43,44,45,46,47,48

	rxn05337	cpd00006[c]	cpd11479[c]	cpd00005[c]	cpd11486[c]
		1,2,3,4,5,6,7,8,9,10,11,12,13,14,15,16,17,18,19,20,21	22,23,24,25,26,27,28,29,30,31,32,33,34,35,36,37,38	1,2,3,4,5,6,7,8,9,10,11,12,13,14,15,16,17,18,19,20,21	22,23,24,25,26,27,28,29,30,31,32,33,34,35,36,37,38

	rxn01256	cpd00216[c]		cpd00219[c]
		1,2,3,4,5,6,7,8,9,10		10,9,8,2,3,4,5,6,7,1

	rxn01106	cpd00482[c]		cpd00169[c]
		1,2,3		1,2,3

	dil20	cpd00072[d]		F6P
		1,2,3,4,5,6		1,2,3,4,5,6

	rxn01187	cpd00198[c]		cpd00102[c]	cpd00196[c]
		1,2,3,4,5		1,2,3	4,5

	rxn00301	cpd00038[c]		cpd00126[c]
		1,2,3,4,5,6,7,8,9,10		1,2,3,4,5,6,7,8,9,10

	rxn03646	cpd03217[c]		cpd03220[c]
		1,2,3,4,5,6,7,8,9,10,11,12,13,14,15,16,17,18,19,20,21,22,23,24,25,26,27,28,29,30,31,32,33,34,35,36,37,38,39,40		1,2,3,4,5,6,7,8,9,10,11,12,13,14,15,16,17,18,19,20,21,22,23,24,25,26,27,28,29,30,31,32,33,34,35,36,37,38,39,40

	DGDG184691215	cpd00043[c]	mgdg184691215[c]	cpd00014[c]	dgdg184691215[c]
		1,2,3,4,5,6,7,8,9,10,11,12,13,14,15	16,17,18,19,20,21,22,23,24,25,26,27,28,29,30,31,32,33,34,35,36,37,38,39,40,41,42,43,44,45,46,47,48,49,50,51,52,53,54,55,56,57,58,59,60	1,2,3,4,5,6,7,8,9	16,17,18,19,20,21,22,23,24,25,26,27,28,29,30,31,32,33,34,35,36,37,38,39,40,41,42,43,44,45,46,47,48,49,50,51,52,53,54,55,56,57,58,59,60,10,11,12,13,14,15

	rxn00790	cpd00053[c]	cpd00103[c]	cpd00023[c]	cpd01982[c]
		1,2,3,4,5	6,7,8,9,10	1,2,3,4,5	6,7,8,9,10

	dil10	cpd00061[d]		PEP
		1,2,3		1,2,3

	rxn01629	cpd02345[c]		cpd00338[c]
		1,2,3,4,5		5,4,3,2,1

	rxn05231	cpd00008[c]	cpd11421[c]	cpd00177[c]	cpd11420[c]
		1,2,3,4,5,6,7,8,9,10	11,12,13,14,15,16	1,2,3,4,5,6,7,8,9,10	11,12,13,14,15,16

	rxn09271	cpd00036[p]		cpd00036[e]
		1,2,3,4		1,2,3,4

	PHYTEDH2	cpd00006[c]	cpd03205[c]	cpd00005[c]	cpd03206[c]
		1,2,3,4,5,6,7,8,9,10,11,12,13,14,15,16,17,18,19,20,21	22,23,24,25,26,27,28,29,30,31,32,33,34,35,36,37,38,39,40,41,42,43,44,45,46,47,48,49,50,51,52,53,54,55,56,57,58,59,60,61	1,2,3,4,5,6,7,8,9,10,11,12,13,14,15,16,17,18,19,20,21	22,23,24,25,26,27,28,29,30,31,32,33,34,35,36,37,38,39,40,41,42,43,44,45,46,47,48,49,50,51,52,53,54,55,56,57,58,59,60,61

	rxn08300	cpd00002[c]	cpd15312[c]	cpd00008[c]	cpd15527[c]
		1,2,3,4,5,6,7,8,9,10	11,12,13,14,15,16,17,18,19,20,21,22,23,24,25,26,27,28,29,30,31,32,33,34,35,36,37,38,39,40,41,42,43,44,45,46,47,48,49	1,2,3,4,5,6,7,8,9,10	11,12,13,14,15,16,17,18,19,20,21,22,23,24,25,26,27,28,29,30,31,32,33,34,35,36,37,38,39,40,41,42,43,44,45,46,47,48,49

	rxn02508	cpd02642[c]		cpd00956[c]
		1,2,3,4,5,6,7,8,9,10,11,12		1,2,3,4,5,6,7,8,9,10,11,12

	rxn01486	cpd00113[c]	cpd00350[c]	cpd00289[c]
		1,2,3,4,5	6,7,8,9,10,11,12,13,14,15,16,17,18,19,20	1,2,3,4,5,6,7,8,9,10,11,12,13,14,15,16,17,18,19,20

	rxn00147	cpd00002[c]	cpd00020[c]	cpd00018[c]	cpd00061[c]
		1,2,3,4,5,6,7,8,9,10	11,12,13	1,2,3,4,5,6,7,8,9,10	11,12,13

	ATP_M	cpd00002[c]		cpd00008[c]
		1,2,3,4,5,6,7,8,9,10		1,2,3,4,5,6,7,8,9,10

	rxn07335	cpd00017[c]		cpd00019[c]	cpd09851[c]
		1,2,3,4,5,6,7,8,9,10,11,12,13,14,15		1,2,3,4,6,7,8,9,10,11,12,13,14,15	5

	rxn06033	cpd11476[c]		cpd00214[c]	cpd11493[c]
		1,2,3,4,5,6,7,8,9,10,11,12,13,14,15,16,17,18,19,20,21,22,23,24,25,26,27		1,2,3,4,5,6,7,8,9,10,11,12,13,14,15,16	17,18,19,20,21,22,23,24,25,26,27

	MGDG181	cpd00043[c]	12dgr1819[c]	cpd00014[c]	cpdMG181[c]
		1,2,3,4,5,6,7,8,9,10,11,12,13,14,15	16,17,18,19,20,21,22,23,24,25,26,27,28,29,30,31,32,33,34,35,36,37,38,39,40,41,42,43,44,45,46,47,48,49,50,51,52,53,54	1,2,3,4,5,6,7,8,9	16,17,18,19,20,21,22,23,24,25,26,27,28,29,30,31,32,33,34,35,36,37,38,39,40,41,42,43,44,45,46,47,48,49,50,51,52,53,54,10,11,12,13,14,15

	rxn00248	cpd00003[c]	cpd00130[c]	cpd00004[c]	cpd00032[c]
		1,2,3,4,5,6,7,8,9,10,11,12,13,14,15,16,17,18,19,20,21	22,23,24,25	1,2,3,4,5,6,7,8,9,10,11,12,13,14,15,16,17,18,19,20,21	22,23,24,25

	rxn09105	cpd15546[c]		cpd15539[c]
		1,2,3,4,5,6,7,8,9,10,11,12,13,14,15,16,17,18,19,20,21,22,23,24,25,26,27,28,29,30,31,32,33,34,35,36,37,38		1,2,3,4,5,6,7,8,9,10,11,12,13,14,15,16,17,18,19,20,21,22,23,24,25,26,27,28,29,30,31,32,33,34,35,36,37,38

	rxn01211	cpd00347[c]		cpd00201[c]
		1,2,3,4,5,6,7,8,9,10,11,12,13,14,15,16,17,18,19,20		1,2,3,4,5,6,7,8,9,10,11,12,13,14,15,16,17,18,19,20

	rxn03492	cpd00005[c]	cpd03761[c]	cpd00006[c]	cpd03760[c]
		1,2,3,4,5,6,7,8,9,10,11,12,13,14,15,16,17,18,19,20,21	22,23,24,25,26,27,28,29,30,31,32,33,34,35,36,37,38,39,40,41,42,43,44,45,46,47,48,49,50,51,52,53,54,55,56,57,58,59,60,61,62,63,64,65	1,2,3,4,5,6,7,8,9,10,11,12,13,14,15,16,17,18,19,20,21	22,23,24,25,26,27,28,29,30,31,32,33,34,35,36,37,38,39,40,41,42,43,44,45,46,47,48,49,50,51,52,53,54,55,56,57,58,59,60,61,62,63,64,65

	rxn10202	cpd00080[c]	cpd00134[c]	cpd00010[c]	cpd15327[c]
		1,2,3	4,5,6,7,8,9,10,11,12,13,14,15,16,17,18,19,20,21,22,23,24,25,26,27,28,29,30,31,32,33,34,35,36,37,38,39,40	20,21,22,23,24,25,26,27,28,29,30,31,32,33,34,35,36,37,38,39,40	1,2,3,4,5,6,7,8,9,10,11,12,13,14,15,16,17,18,19

	AKGtpp	cpd00024[c]		cpd00024[p]
		1,2,3,4,5		1,2,3,4,5

	rxn08633	cpd00023[p]		cpd00023[e]
		1,2,3,4,5		1,2,3,4,5

	rxn01258	cpd00216[c]		cpd00658[c]
		1,2,3,4,5,6,7,8,9,10		1,2,3,4,5,6,7,8,9,10

	rxn00789	cpd00002[c]	cpd00103[c]	cpd01775[c]
		1,2,3,4,5,6,7,8,9,10	11,12,13,14,15	11,12,13,14,15,1,2,3,4,5,6,7,8,9,10

	rxn00256	cpd00022[c]	cpd00032[c]	cpd00010[c]	cpd00137[c]
		1,2,3,4,5,6,7,8,9,10,11,12,13,14,15,16,17,18,19,20,21,22,23	24,25,26,27	3,4,5,6,7,8,9,10,11,12,13,14,15,16,17,18,19,20,21,22,23	1,2,25,26,27,24

	rxn00952	cpd00790[c]		cpd00029[c]	cpd00135[c]
		1,2,3,4,5,6		1,2	3,4,5,6

	rxn01138	cpd00182[c]		cpd00128[c]	cpd00475[c]
		1,2,3,4,5,6,7,8,9,10		6,7,8,9,10	1,2,3,4,5

	PPTGS_Syn	cpd03495[c]		peptido_syn[c]	cpd02229[c]
		1,2,3,4,5,6,7,8,9,10,11,12,13,14,15,16,17,18,19,20,21,22,23,24,25,26,27,28,29,30,31,32,33,34,35,36,37,38,39,40,41,42,43,44,45,46,47,48,49,50,51,52,53,54,55,56,57,58,59,60,61,62,63,64,65,66,67,68,69,70,71,72,73,74,75,76,77,78,79,80,81,82,83,84,85,86,87,88,89,90,91,92,93,94,95		1,2,3,4,5,6,7,8,9,10,11,12,13,14,15,16,17,18,19,20,21,22,23,24,25,26,27,28,29,30,31,32,33,34,35,36,37,38,39,40	41,42,43,44,45,46,47,48,49,50,51,52,53,54,55,56,57,58,59,60,61,62,63,64,65,66,67,68,69,70,71,72,73,74,75,76,77,78,79,80,81,82,83,84,85,86,87,88,89,90,91,92,93,94,95

	dil22	cpd00137[d]		CIT
		1,2,3,4,5,6		1,2,3,4,5,6

	rxn03908	cpd00002[c]	cpd08287[c]	cpd00008[c]	cpd08288[c]
		1,2,3,4,5,6,7,8,9,10	11,12,13,14,15,16,17,18,19,20,21,22,23,24	1,2,3,4,5,6,7,8,9,10	11,12,13,14,15,16,17,18,19,20,21,22,23,24

	rxn03648_mod	cpd01420[c]	cpd00005[c]	cpd05499[c]	cpd00006[c]
		1,2,3,4,5,6,7,8,9,10,11,12,13,14,15,16,17,18,19,20,21,22,23,24,25,26,27,28,29,30,31,32,33,34,35,36,37,38,39,40	41,42,43,44,45,46,47,48,49,50,51,52,53,54,55,56,57,58,59,60,61	1,2,3,4,5,6,7,8,9,10,11,12,13,14,15,16,17,18,19,20,21,22,23,24,25,26,27,28,29,30,31,32,33,34,35,36,37,38,39,40	41,42,43,44,45,46,47,48,49,50,51,52,53,54,55,56,57,58,59,60,61

	rxn01739	cpd00002[c]	cpd00383[c]	cpd00008[c]	cpd02030[c]
		1,2,3,4,5,6,7,8,9,10	11,12,13,14,15,16,17	1,2,3,4,5,6,7,8,9,10	11,12,13,14,15,16,17

	CITtpp	cpd00137[c]		cpd00137[p]
		1,2,3,4,5,6		1,2,3,4,5,6

	rxn10211	cpd00134[c]	cpd15327[c]	cpd00010[c]	cpd15524[c]
		1,2,3,4,5,6,7,8,9,10,11,12,13,14,15,16,17,18,19,20,21,22,23,24,25,26,27,28,29,30,31,32,33,34,35,36,37	38,39,40,41,42,43,44,45,46,47,48,49,50,51,52,53,54,55,56	17,18,19,20,21,22,23,24,25,26,27,28,29,30,31,32,33,34,35,36,37	38,39,40,41,42,43,44,45,46,47,48,49,50,51,52,53,54,55,56,1,2,3,4,5,6,7,8,9,10,11,12,13,14,15,16

	dil29	cpd00089[c]		G1P
		1,2,3,4,5,6		1,2,3,4,5,6

	rxn01644	cpd00020[c]	cpd00346[c]	cpd02120[c]
		1,2,3	4,5,6,7	4,5,6,7,3,2,1

	rxn01000	cpd00219[c]		cpd00011[c]	cpd00143[c]
		1,2,3,4,5,6,7,8,9,10		10	1,2,3,4,5,6,7,8,9

	rxn05333	cpd11482[c]		cpd11475[c]
		1,2,3,4,5,6,7,8,9,10,11,12,13,14,15,16,17,18,19,20,21		1,2,3,4,5,6,7,8,9,10,11,12,13,14,15,16,17,18,19,20,21

	rxn00278	cpd00004[c]	cpd00020[c]	cpd00003[c]	cpd00035[c]
		1,2,3,4,5,6,7,8,9,10,11,12,13,14,15,16,17,18,19,20,21	22,23,24	1,2,3,4,5,6,7,8,9,10,11,12,13,14,15,16,17,18,19,20,21	22,23,24

	EX_H2CO3	cpd00242[Out]		cpd00242[e]
		1		1

	rxn01069	cpd00809[c]		cpd00161[c]
		1,2,3,4		1,2,3,4

	rxn00126	cpd00002[c]	cpd00060[c]	cpd00017[c]
		1,2,3,4,5,6,7,8,9,10	11,12,13,14,15	11,12,13,14,15,1,2,3,4,5,6,7,8,9,10

	rxn08298	cpd00002[c]	cpd15310[c]	cpd00008[c]	cpd15525[c]
		1,2,3,4,5,6,7,8,9,10	11,12,13,14,15,16,17,18,19,20,21,22,23,24,25,26,27,28,29,30,31,32,33,34,35,36,37,38,39,40,41,42,43,44,45	1,2,3,4,5,6,7,8,9,10	11,12,13,14,15,16,17,18,19,20,21,22,23,24,25,26,27,28,29,30,31,32,33,34,35,36,37,38,39,40,41,42,43,44,45

	PYRtpp	cpd00020[c]		cpd00020[p]
		1,2,3		1,2,3

	rxn00127	cpd00017[c]		cpd00011[c]	cpd00837[c]
		1,2,3,4,5,6,7,8,9,10,11,12,13,14,15		1	2,3,4,5,6,7,8,9,10,11,12,13,14,15

	rxn02834	cpd01775[c]		cpd01777[c]
		1,2,3,4,5,6,7,8,9,10,11,12,13,14,15		1,2,3,4,5,6,7,8,9,10,11,12,13,14,15

	rxn07577	cpd00005[c]	cpd14938[c]	cpd00006[c]	cpd14939[c]
		1,2,3,4,5,6,7,8,9,10,11,12,13,14,15,16,17,18,19,20,21	22,23,24,25,26,27,28,29,30,31,32,33,34,35,36,37,38,39,40,41,42,43,44,45,46,47,48,49,50	1,2,3,4,5,6,7,8,9,10,11,12,13,14,15,16,17,18,19,20,21	22,23,24,25,26,27,28,29,30,31,32,33,34,35,36,37,38,39,40,41,42,43,44,45,46,47,48,49,50

	rxn03194	cpd00094[c]	cpd03049[c]	cpd00056[c]	cpd00498[c]
		1,2,3,4	5,6,7,8,9,10,11,12,13,14,15,16,17,18	7,8,9,10,11,12,13,14,15,16,17,18	1,2,3,4,5,6

	rxn03904	cpd00286[c]	cpd02968[c]	cpd00091[c]	cpd03494[c]
		1,2,3,4,5,6,7,8,9,10,11,12,13,14,15,16,17,18,19,20,21,22,23,24,25,26,27,28,29,30,31,32,33,34,35,36,37,38,39,40,41,42,43,44,45,46,47,48,49,50,51,52,53,54,55	56,57,58,59,60,61,62,63,64,65,66,67,68,69,70,71,72,73,74,75,76,77,78,79,80,81,82,83,84,85,86,87,88,89,90,91,92,93,94,95,96	56,57,58,59,60,61,62,63,64	65,66,67,68,69,70,71,72,73,74,75,76,77,78,79,80,81,82,83,84,85,86,87,88,89,90,91,92,93,94,95,96,1,2,3,4,5,6,7,8,9,10,11,12,13,14,15,16,17,18,19,20,21,22,23,24,25,26,27,28,29,30,31,32,33,34,35,36,37,38,39,40,41,42,43,44,45,46,47,48,49,50,51,52,53,54,55

	rxn02342	cpd00213[c]	cpd03049[c]	cpd00056[c]	cpd00836[c]
		1,2,3,4,5,6,7,8	9,10,11,12,13,14,15,16,17,18,19,20,21,22	11,12,13,14,15,16,17,18,19,20,21,22	9,10,1,2,3,4,5,6,7,8

	rxn03168	cpd03521[c]		cpd02961[c]
		1,2,3,4,5,6,7,8,9		1,2,3,4,5,6,7,8,9

	CDGS_183	cpd00052[c]	c_DaLG3P[c]	CDPDG183[c]
		1,2,3,4,5,6,7,8,9	10,11,12,13,14,15,16,17,18,19,20,21,22,23,24,25,26,27,28,29,30,31,32,33,34,35,36,37,38,39,40,41,42,43,44,45,46,47,48	1,2,3,4,5,6,7,8,9,10,11,12,13,14,15,16,17,18,19,20,21,22,23,24,25,26,27,28,29,30,31,32,33,34,35,36,37,38,39,40,41,42,43,44,45,46,47,48

	rxn05334	cpd11483[c]		cpd11471[c]
		1,2,3,4,5,6,7,8,9,10,11,12,13,14,15,16,17,18,19		1,2,3,4,5,6,7,8,9,10,11,12,13,14,15,16,17,18,19

	rxn00262	cpd00041[c]		cpd00032[c]
		1,2,3,4		1,2,3,4

	ppp_hlf3	cpd00072[c]		cpd00236[c]	EC2[c]
		1,2,3,4,5,6		3,4,5,6	1,2

	rxn08088_mod	cpd15329[c]	cpd12458[c]	cpd11493[c]	cpd15526[c]
		1,2,3,4,5,6,7,8,9,10,11,12,13,14,15,16,17,18,19,20,21	22,23,24,25,26,27,28,29,30,31,32,33,34,35,36,37,38,39,40,41,42,43,44,45,46,47,48,49,50	40,41,42,43,44,45,46,47,48,49,50	1,2,3,4,5,6,7,8,9,10,11,12,13,14,15,16,17,18,19,20,21,22,23,24,25,26,27,28,29,30,31,32,33,34,35,36,37,38,39

	rxn00293	cpd00062[c]	cpd02611[c]	cpd00037[c]
		1,2,3,4,5,6,7,8,9	10,11,12,13,14,15,16,17	1,2,3,4,5,6,7,8,9,10,11,12,13,14,15,16,17

	DGDG1836912	cpd00043[c]	mgdg1836912[c]	cpd00014[c]	dgdg1836912[c]
		1,2,3,4,5,6,7,8,9,10,11,12,13,14,15	16,17,18,19,20,21,22,23,24,25,26,27,28,29,30,31,32,33,34,35,36,37,38,39,40,41,42,43,44,45,46,47,48,49,50,51,52,53,54,55,56,57,58,59,60	1,2,3,4,5,6,7,8,9	16,17,18,19,20,21,22,23,24,25,26,27,28,29,30,31,32,33,34,35,36,37,38,39,40,41,42,43,44,45,46,47,48,49,50,51,52,53,54,55,56,57,58,59,60,10,11,12,13,14,15

	rxn04674	cpd00017[c]	cpd09410[c]	cpd00019[c]	cpd01401[c]
		1,2,3,4,5,6,7,8,9,10,11,12,13,14,15	16,17,18,19,20,21,22,23,24,25,26,27,28,29,30,31,32,33,34,35,36,37,38,39,40,41,42,43,44,45	1,2,3,4,6,7,8,9,10,11,12,13,14,15	16,17,18,19,20,21,22,23,24,25,26,27,28,29,30,31,32,33,34,35,36,37,38,39,40,41,42,43,44,45,5

	PGPS_182	cpd00080[c]	CDPDG182[c]	cpd00046[c]	cpPGP182[c]
		1,2,3	4,5,6,7,8,9,10,11,12,13,14,15,16,17,18,19,20,21,22,23,24,25,26,27,28,29,30,31,32,33,34,35,36,37,38,39,40,41,42,43,44,45,46,47,48,49,50,51	4,5,6,7,8,9,10,11,12	13,14,15,16,17,18,19,20,21,22,23,24,25,26,27,28,29,30,31,32,33,34,35,36,37,38,39,40,41,42,43,44,45,46,47,48,49,50,51,1,2,3

	rxn01678	cpd00002[c]	cpd00978[c]	cpd00008[c]	cpd00358[c]
		1,2,3,4,5,6,7,8,9,10	11,12,13,14,15,16,17,18,19	1,2,3,4,5,6,7,8,9,10	11,12,13,14,15,16,17,18,19

	rxn05957	cpd00822[c]		cpd00036[c]	cpd00135[c]
		1,2,3,4,5,6,7,8		1,2,3,4	5,6,7,8

	rxn06729	cpd00037[c]	cpd11484[c]	cpd02886[c]	cpd11493[c]
		1,2,3,4,5,6,7,8,9,10,11,12,13,14,15,16,17	18,19,20,21,22,23,24,25,26,27,28,29,30,31,32,33,34,35,36,37,38,39,40,41,42	1,2,3,4,5,6,7,8,9,18,19,20,21,22,23,24,25,26,27,28,29,30,31,10,11,12,13,14,15,16,17	32,33,34,35,36,37,38,39,40,41,42

	rxn00548	cpd00072[c]		cpd00196[c]	cpd00236[c]
		1,2,3,4,5,6		1,2	3,4,5,6

	rxn00527	cpd00024[c]	cpd00069[c]	cpd00023[c]	cpd00868[c]
		1,2,3,4,5	6,7,8,9,10,11,12,13,14	1,2,3,4,5	6,7,8,9,10,11,12,13,14

	rxn04153_an	cpd00005[c]	cpd08629[c]	cpd00006[c]	cpd08630[c]
		1,2,3,4,5,6,7,8,9,10,11,12,13,14,15,16,17,18,19,20,21	22,23,24,25,26,27,28,29,30,31,32,33,34,35,36,37,38,39,40,41,42,43,44,45,46,47,48,49,50,51,52,53,54,55,56	1,2,3,4,5,6,7,8,9,10,11,12,13,14,15,16,17,18,19,20,21	22,23,24,25,26,27,28,29,30,31,32,33,34,35,36,37,38,39,40,41,42,43,44,45,46,47,48,49,50,51,52,53,54,55,56

	PPTGF_Syn	peptido_syn[c]		peptido_syn[p]
		1,2,3,4,5,6,7,8,9,10,11,12,13,14,15,16,17,18,19,20,21,22,23,24,25,26,27,28,29,30,31,32,33,34,35,36,37,38,39,40		1,2,3,4,5,6,7,8,9,10,11,12,13,14,15,16,17,18,19,20,21,22,23,24,25,26,27,28,29,30,31,32,33,34,35,36,37,38,39,40

	rxn08923	cpd00002[c]		cpd00008[c]
		1,2,3,4,5,6,7,8,9,10		1,2,3,4,5,6,7,8,9,10

	rxn01520	cpd00125[c]	cpd00299[c]	cpd00298[c]	cpd00330[c]
		1,2,3,4,5,6,7,8,9,10,11,12,13,14,15,16,17,18,19,20	21,22,23,24,25,26,27,28,29	21,22,23,24,25,26,27,28,29,1	2,3,4,5,6,7,8,9,10,11,12,13,14,15,16,17,18,19,20

	rxn11934	cpd00193[c]	cpd00982[c]	cpd00015[c]	cpd00018[c]
		1,2,3,4,5,6,7,8,9,10	11,12,13,14,15,16,17,18,19,20,21,22,23,24,25,26,27,28,29,30,31,32,33,34,35,36,37	11,12,13,14,15,16,17,18,19,20,21,22,23,24,25,26,27,28,29,30,31,32,33,34,35,36,37	1,2,3,4,5,6,7,8,9,10

	GaT_180	cpd00043[c]	cpd15311[c]	cpdMG180[c]	cpd00014[c]
		1,2,3,4,5,6,7,8,9,10,11,12,13,14,15	16,17,18,19,20,21,22,23,24,25,26,27,28,29,30,31,32,33,34,35,36,37,38,39,40,41,42,43,44,45,46,47,48,49,50,51,52,53,54	16,17,18,19,20,21,22,23,24,25,26,27,28,29,30,31,32,33,34,35,36,37,38,39,40,41,42,43,44,45,46,47,48,49,50,51,52,53,54,10,11,12,13,14,15	1,2,3,4,5,6,7,8,9

	rxn08868	cpd00130[p]		cpd00130[e]
		1,2,3,4		1,2,3,4

	rxn04162	cpd00005[c]	cpd08631[c]	cpd00006[c]	cpd08632[c]
		1,2,3,4,5,6,7,8,9,10,11,12,13,14,15,16,17,18,19,20,21	22,23,24,25,26,27,28,29,30,31,32,33,34,35,36,37,38,39,40,41,42,43,44,45,46,47,48,49,50,51,52,53,54,55,56	1,2,3,4,5,6,7,8,9,10,11,12,13,14,15,16,17,18,19,20,21	22,23,24,25,26,27,28,29,30,31,32,33,34,35,36,37,38,39,40,41,42,43,44,45,46,47,48,49,50,51,52,53,54,55,56

	G3P_AT183	cpd14882[c]	cpd00080[c]	cpd11493[c]	cp_aLG3P[c]
		1,2,3,4,5,6,7,8,9,10,11,12,13,14,15,16,17,18,19,20,21,22,23,24,25,26,27,28,29	30,31,32	19,20,21,22,23,24,25,26,27,28,29	30,31,32,1,2,3,4,5,6,7,8,9,10,11,12,13,14,15,16,17,18

	rxn00405	cpd00051[c]		cpd00011[c]	cpd00152[c]
		1,2,3,4,5,6		1	2,3,4,5,6

	rxn00018	cpd00011[x]	cpd00871[x]	cpd00169[x]	cpd00169[x]
		1	2,3,4,5,6	1,3,2	4,5,6

	rxn03175	cpd02979[c]		cpd02991[c]
		1,2,3,4,5,6,7,8,9,10,11,12,13,14,15		1,2,3,4,5,6,7,8,9,10,11,12,13,14,15

	rxn08632	cpd00023[c]		cpd00023[p]
		1,2,3,4,5		1,2,3,4,5

	rxn05331	cpd11480[c]		cpd11469[c]
		1,2,3,4,5,6,7,8,9,10,11,12,13,14,15,16,17,18,19,20,21,22,23		1,2,3,4,5,6,7,8,9,10,11,12,13,14,15,16,17,18,19,20,21,22,23

	PGPS_183	cpd00080[c]	CDPDG183[c]	cpd00046[c]	cpPGP183[c]
		1,2,3	4,5,6,7,8,9,10,11,12,13,14,15,16,17,18,19,20,21,22,23,24,25,26,27,28,29,30,31,32,33,34,35,36,37,38,39,40,41,42,43,44,45,46,47,48,49,50,51	4,5,6,7,8,9,10,11,12	13,14,15,16,17,18,19,20,21,22,23,24,25,26,27,28,29,30,31,32,33,34,35,36,37,38,39,40,41,42,43,44,45,46,47,48,49,50,51,1,2,3

	rxn00740	cpd00822[c]		cpd00036[c]	cpd00094[c]
		1,2,3,4,5,6,7,8		1,2,3,4	5,6,7,8

	rxn02507	cpd00956[c]		cpd00011[c]	cpd02210[c]
		1,2,3,4,5,6,7,8,9,10,11,12		6	1,2,3,4,5,7,8,9,10,11,12

	rxn00834	cpd00003[c]	cpd00114[c]	cpd00004[c]	cpd00497[c]
		1,2,3,4,5,6,7,8,9,10,11,12,13,14,15,16,17,18,19,20,21	22,23,24,25,26,27,28,29,30,31	1,2,3,4,5,6,7,8,9,10,11,12,13,14,15,16,17,18,19,20,21	22,23,24,25,26,27,28,29,30,31

	rxn00903	cpd00024[c]	cpd00156[c]	cpd00023[c]	cpd00123[c]
		1,2,3,4,5	6,7,8,9,10	1,2,3,4,5	6,7,8,9,10

	rxn01476	cpd00911[c]		cpd00284[c]
		1,2,3,4,5,6		1,2,3,4,5,6

	rxn11933	cpd00003[c]	cpd00139[c]	cpd00004[c]	cpd00040[c]
		1,2,3,4,5,6,7,8,9,10,11,12,13,14,15,16,17,18,19,20,21	22,23	1,2,3,4,5,6,7,8,9,10,11,12,13,14,15,16,17,18,19,20,21	22,23

	PGSA1836912	cdpdodec6912eg[c]	cpd00080[c]	cpd00046[c]	pgp1836912[c]
		4,5,6,7,8,9,10,11,12,13,14,15,16,17,18,19,20,21,22,23,24,25,26,27,28,29,30,31,32,33,34,35,36,37,38,39,40,41,42,43,44,45,46,47,48,49,50,51	1,2,3	4,5,6,7,8,9,10,11,12	13,14,15,16,17,18,19,20,21,22,23,24,25,26,27,28,29,30,31,32,33,34,35,36,37,38,39,40,41,42,43,44,45,46,47,48,49,50,51,1,2,3

	rxn03130	cpd02835[c]		cpd02930[c]	cpd00091[c]
		1,2,3,4,5,6,7,8,9,10,11,12,13,14,15,16,17,18,19,20,21,22,23,24,25,26,27,28,29,30,31,32,33,34,35,36,37,38,39,40,41,42,43		10,11,12,13,14,15,16,17,18,19,20,21,22,23,24,25,26,27,28,29,30,31,32,33,34,35,36,37,38,39,40,41,42,43	1,2,3,4,5,6,7,8,9

	rxn00077	cpd00002[c]	cpd00003[c]	cpd00006[c]	cpd00008[c]
		1,2,3,4,5,6,7,8,9,10	11,12,13,14,15,16,17,18,19,20,21,22,23,24,25,26,27,28,29,30,31	11,12,13,14,15,16,17,18,19,20,21,22,23,24,25,26,27,28,29,30,31	1,2,3,4,5,6,7,8,9,10

	rxn01303	cpd00022[c]	cpd00227[c]	cpd00010[c]	cpd00790[c]
		1,2,3,4,5,6,7,8,9,10,11,12,13,14,15,16,17,18,19,20,21,22,23	24,25,26,27	3,4,5,6,7,8,9,10,11,12,13,14,15,16,17,18,19,20,21,22,23	1,2,24,25,26,27

	rxn00656	cpd00035[c]	cpd00191[c]	cpd00020[c]	cpd00085[c]
		1,2,3	4,5,6	1,2,3	4,5,6

	dil7	cpd00079[c]		G6P
		1,2,3,4,5,6		1,2,3,4,5,6

	rxn02504	cpd02961[c]		cpd00229[c]	cpd00954[c]
		1,2,3,4,5,6,7,8,9		4,5	1,2,3,6,7,8,9

	rxn04027	cpd00026[c]		cpd08358[c]
		1,2,3,4,5,6,7,8,9,10,11,12,13,14,15		1,2,3,4,5,6,7,8,9,10,11,12,13,14,15

	rxn00549	cpd00290[c]		cpd00072[c]
		1,2,3,4,5,6		1,2,3,4,5,6

	rxn01343	cpd00002[c]	cpd00238[c]	cpd00008[c]	cpd00349[c]
		1,2,3,4,5,6,7,8,9,10	11,12,13,14,15,16,17	1,2,3,4,5,6,7,8,9,10	11,12,13,14,15,16,17

	THRPS	cpd00002[c]	cpd00161[c]	cpd00008[c]	cpd08928[c]
		1,2,3,4,5,6,7,8,9,10	11,12,13,14	1,2,3,4,5,6,7,8,9,10	11,12,13,14

	rxn05329	cpd11478[c]		cpd11465[c]
		1,2,3,4,5,6,7,8,9,10,11,12,13,14,15		1,2,3,4,5,6,7,8,9,10,11,12,13,14,15

	rxn00338	cpd00041[c]		cpd03470[c]
		1,2,3,4		1,2,3,4

	dil24	cpd00349[d]		SBP
		1,2,3,4,5,6,7		1,2,3,4,5,6,7

	rxn05465	cpd00070[c]	cpd11493[c]	cpd00010[c]	cpd11492[c]
		1,2,3,4,5,6,7,8,9,10,11,12,13,14,15,16,17,18,19,20,21,22,23,24	25,26,27,28,29,30,31,32,33,34,35	4,5,6,7,8,9,10,11,12,13,14,15,16,17,18,19,20,21,22,23,24	1,2,3,25,26,27,28,29,30,31,32,33,34,35

	rxn03907	cpd00052[c]	cpd08286[c]	cpd08287[c]
		1,2,3,4,5,6,7,8,9	10,11,12,13,14	1,2,3,4,5,6,7,8,9,10,11,12,13,14

	rxn03843	cpd00350[c]	cpd00113[c]	cpd08211[c]
		1,2,3,4,5,6,7,8,9,10,11,12,13,14,15	16,17,18,19,20	1,2,3,4,5,6,7,8,9,10,11,12,13,14,15,16,17,18,19,20

	rxn06792	cpd00005[c]	cpd03216[c]	cpd00006[c]	cpd03217[c]
		1,2,3,4,5,6,7,8,9,10,11,12,13,14,15,16,17,18,19,20,21	22,23,24,25,26,27,28,29,30,31,32,33,34,35,36,37,38,39,40,41,42,43,44,45,46,47,48,49,50,51,52,53,54,55,56,57,58,59,60,61	1,2,3,4,5,6,7,8,9,10,11,12,13,14,15,16,17,18,19,20,21	22,23,24,25,26,27,28,29,30,31,32,33,34,35,36,37,38,39,40,41,42,43,44,45,46,47,48,49,50,51,52,53,54,55,56,57,58,59,60,61

	rxn01643	cpd00005[c]	cpd01977[c]	cpd00006[c]	cpd00346[c]
		1,2,3,4,5,6,7,8,9,10,11,12,13,14,15,16,17,18,19,20,21	22,23,24,25	1,2,3,4,5,6,7,8,9,10,11,12,13,14,15,16,17,18,19,20,21	22,23,24,25

	rxn03512	cpd03835[c]		cpd03832[c]
		1,2,3,4,5,6,7,8,9,10,11,12,13,14,15,16,17,18,19,20,21,22,23,24,25,26,27,28,29,30,31,32,33,34,35,36,37,38,39,40,41,42,43,44,45		1,2,3,4,5,6,7,8,9,10,11,12,13,14,15,16,17,18,19,20,21,22,23,24,25,26,27,28,29,30,31,32,33,34,35,36,37,38,39,40,41,42,43,44,45

	rxn03537	cpd00038[c]	cpd03919[c]	cpd03920[c]
		1,2,3,4,5,6,7,8,9,10	11,12,13,14,15,16,17,18,19,20,21,22,23,24,25,26,27,28,29,30,31,32,33,34,35,36,37,38,39,40,41,42,43,44,45,46,47,48,49,50,51,52,53,54,55,56,57,58,59,60,61,62,63,64,65,66,67,68	1,2,3,4,5,6,7,8,9,10,11,12,13,14,15,16,17,18,19,20,21,22,23,24,25,26,27,28,29,30,31,32,33,34,35,36,37,38,39,40,41,42,43,44,45,46,47,48,49,50,51,52,53,54,55,56,57,58,59,60,61,62,63,64,65,66,67,68

	rxn01019	cpd00064[c]	cpd00146[c]	cpd00274[c]
		1,2,3,4,5	6	1,2,3,4,5,6

	rxn03538	cpd03920[c]	cpd03423[c]	cpd00166[c]	cpd00126[c]
		1,2,3,4,5,6,7,8,9,10,11,12,13,14,15,16,17,18,19,20,21,22,23,24,25,26,27,28,29,30,31,32,33,34,35,36,37,38,39,40,41,42,43,44,45,46,47,48,49,50,51,52,53,54,55,56,57,58,59,60,61,62,63,64,65,66,67,68	69,70,71,72,73,74,75,76,77,78,79,80,81,82	11,12,13,14,15,16,17,18,19,20,21,22,23,24,25,26,27,28,29,30,31,32,33,34,35,36,37,38,39,40,41,42,43,44,45,46,47,48,49,50,51,52,53,54,55,56,57,58,59,60,61,62,63,64,65,66,67,68,69,70,71,72,73,74,75,76,77,78,79,80,81,82	1,2,3,4,5,6,7,8,9,10

	H2CO3_NAt_syn	cpd00242[p]		cpd00242[c]
		1		1

	NDH2_syn	cpd00004[c]	cpd07274[l]	cpd00003[c]	cpd16503[l]
		1,2,3,4,5,6,7,8,9,10,11,12,13,14,15,16,17,18,19,20,21	22,23,24,25,26,27,28,29,30,31,32,33,34,35,36,37,38,39,40,41,42,43,44,45,46,47,48,49,50,51,52,53,54,55,56,57,58,59,60,61,62,63,64,65,66,67,68,69,70,71,72,73,74	1,2,3,4,5,6,7,8,9,10,11,12,13,14,15,16,17,18,19,20,21	22,23,24,25,26,27,28,29,30,31,32,33,34,35,36,37,38,39,40,41,42,43,44,45,46,47,48,49,50,51,52,53,54,55,56,57,58,59,60,61,62,63,64,65,66,67,68,69,70,71,72,73,74

	rxn01682	cpd02210[c]		cpd00102[c]	cpd00359[c]
		1,2,3,4,5,6,7,8,9,10,11		3,2,1	4,5,6,7,8,9,10,11

	MALtpp	cpd00130[c]		cpd00130[p]
		1,2,3,4		1,2,3,4

	AGPAT181	1odec9eg3p[c]	cpd11825[c]	cpd11493[c]	pa1819[c]
		1,2,3,4,5,6,7,8,9,10,11,12,13,14,15,16,17,18,19,20,21	22,23,24,25,26,27,28,29,30,31,32,33,34,35,36,37,38,39,40,41,42,43,44,45,46,47,48,49,50	40,41,42,43,44,45,46,47,48,49,50	1,2,3,4,5,6,7,8,9,10,11,12,13,14,15,16,17,18,19,20,21,22,23,24,25,26,27,28,29,30,31,32,33,34,35,36,37,38,39

	rxn00830	cpd00113[c]		cpd00202[c]
		1,2,3,4,5		1,2,3,4,5

	rxn00148	cpd00008[c]	cpd00061[c]	cpd00002[c]	cpd00020[c]
		1,2,3,4,5,6,7,8,9,10	11,12,13	1,2,3,4,5,6,7,8,9,10	11,12,13

	rxn00858	cpd00152[c]		cpd00073[c]	cpd00118[c]
		1,2,3,4,5		5	1,2,3,4

	rxn02959	cpd00017[c]	cpd02216[c]	cpd00019[c]	cpd02762[c]
		1,2,3,4,5,6,7,8,9,10,11,12,13,14,15	16,17,18,19,20,21,22,23,24,25,26,27,28,29,30,31,32,33,34,35,36,37,38,39,40,41,42,43,44,45,46,47,48,49	1,2,3,4,6,7,8,9,10,11,12,13,14,15	16,17,18,19,20,21,22,23,24,25,26,27,28,29,30,31,32,33,34,35,36,37,38,39,40,41,42,43,44,45,46,47,48,49,5

	DES_6	cpd14882[c]		octe691215ACP[c]
		1,2,3,4,5,6,7,8,9,10,11,12,13,14,15,16,17,18,19,20,21,22,23,24,25,26,27,28,29		1,2,3,4,5,6,7,8,9,10,11,12,13,14,15,16,17,18,19,20,21,22,23,24,25,26,27,28,29

	DGaS_160	cpd00043[c]	cpdMG160[c]	cpdDG160[c]	cpd00014[c]
		1,2,3,4,5,6,7,8,9,10,11,12,13,14,15	16,17,18,19,20,21,22,23,24,25,26,27,28,29,30,31,32,33,34,35,36,37,38,39,40,41,42,43,44,45,46,47,48,49,50,51,52,53,54,55,56	16,17,18,19,20,21,22,23,24,25,26,27,28,29,30,31,32,33,34,35,36,37,38,39,40,41,42,43,44,45,46,47,48,49,50,51,52,53,54,55,56,10,11,12,13,14,15	1,2,3,4,5,6,7,8,9

	rxn00904	cpd00020[c]	cpd00156[c]	cpd00035[c]	cpd00123[c]
		1,2,3	4,5,6,7,8	1,2,3	4,5,6,7,8

	rxn00979	cpd00003[c]	cpd00229[c]	cpd00004[c]	cpd00139[c]
		1,2,3,4,5,6,7,8,9,10,11,12,13,14,15,16,17,18,19,20,21	22,23	1,2,3,4,5,6,7,8,9,10,11,12,13,14,15,16,17,18,19,20,21	22,23

	rxn00373	cpd00180[c]		cpd00011[c]	cpd00047[c]
		1,2		1	2

	rxn00411	cpd00061[c]	cpd00096[c]	cpd00020[c]	cpd00052[c]
		1,2,3	4,5,6,7,8,9,10,11,12	1,2,3	4,5,6,7,8,9,10,11,12

	rxn00225	cpd00002[c]	cpd00029[c]	cpd00008[c]	cpd00196[c]
		1,2,3,4,5,6,7,8,9,10	11,12	1,2,3,4,5,6,7,8,9,10	11,12

	rxn13840	cpd11481[c]		cpd15239[c]
		1,2,3,4,5,6,7,8,9,10,11,12,13,14,15,16,17,18,19,20,21,22,23,24,25,26,27		1,2,3,4,5,6,7,8,9,10,11,12,13,14,15,16,17,18,19,20,21,22,23,24,25,26,27

	rxn00141	cpd00019[c]		cpd00135[c]	cpd00182[c]
		1,2,3,4,5,6,7,8,9,10,11,12,13,14		1,2,3,4	5,6,7,8,9,10,11,12,13,14

	rxn01575	cpd00024[c]	cpd00322[c]	cpd00023[c]	cpd00508[c]
		1,2,3,4,5	6,7,8,9,10,11	1,2,3,4,5	6,7,8,9,10,11

	rxn00778	cpd00475[c]		cpd00101[c]
		1,2,3,4,5		1,2,3,4,5

	rxn05327	cpd00004[c]	cpd11475[c]	cpd00003[c]	cpd11474[c]
		1,2,3,4,5,6,7,8,9,10,11,12,13,14,15,16,17,18,19,20,21	22,23,24,25,26,27,28,29,30,31,32,33,34,35,36,37,38,39,40,41,42	1,2,3,4,5,6,7,8,9,10,11,12,13,14,15,16,17,18,19,20,21	22,23,24,25,26,27,28,29,30,31,32,33,34,35,36,37,38,39,40,41,42

	rxn05233	cpd00031[c]	cpd11421[c]	cpd00295[c]	cpd11420[c]
		1,2,3,4,5,6,7,8,9,10	11,12,13,14,15,16	1,2,3,4,5,6,7,8,9,10	11,12,13,14,15,16

	rxn00003	cpd00020[c]	cpd00020[c]	cpd00011[c]	cpd00668[c]
		1,2,3	4,5,6	4	1,2,5,6,3

	rxn02465	cpd00006[c]	cpd00918[c]	cpd00005[c]	cpd02552[c]
		1,2,3,4,5,6,7,8,9,10,11,12,13,14,15,16,17,18,19,20,21	22,23,24,25,26,27,28	1,2,3,4,5,6,7,8,9,10,11,12,13,14,15,16,17,18,19,20,21	22,23,24,25,26,27,28

	rxn04154	cpd00005[c]	cpd08630[c]	cpd00006[c]	cpd08631[c]
		1,2,3,4,5,6,7,8,9,10,11,12,13,14,15,16,17,18,19,20,21	22,23,24,25,26,27,28,29,30,31,32,33,34,35,36,37,38,39,40,41,42,43,44,45,46,47,48,49,50,51,52,53,54,55,56	1,2,3,4,5,6,7,8,9,10,11,12,13,14,15,16,17,18,19,20,21	22,23,24,25,26,27,28,29,30,31,32,33,34,35,36,37,38,39,40,41,42,43,44,45,46,47,48,49,50,51,52,53,54,55,56

	SQD2_184	12dgr184691215[c]	cpd08358[c]	cpd00014[c]	sqdg184691215[c]
		1,2,3,4,5,6,7,8,9,10,11,12,13,14,15,16,17,18,19,20,21,22,23,24,25,26,27,28,29,30,31,32,33,34,35,36,37,38,39	40,41,42,43,44,45,46,47,48,49,50,51,52,53,54	40,41,42,43,44,45,46,47,48	1,2,3,4,5,6,7,8,9,10,11,12,13,14,15,16,17,18,19,20,21,22,23,24,25,26,27,28,29,30,31,32,33,34,35,36,37,38,39,49,50,51,52,53,54

	rxn05325	cpd00004[c]	cpd11471[c]	cpd00003[c]	cpd11470[c]
		1,2,3,4,5,6,7,8,9,10,11,12,13,14,15,16,17,18,19,20,21	22,23,24,25,26,27,28,29,30,31,32,33,34,35,36,37,38,39,40	1,2,3,4,5,6,7,8,9,10,11,12,13,14,15,16,17,18,19,20,21	22,23,24,25,26,27,28,29,30,31,32,33,34,35,36,37,38,39,40

	DGaS_182	cpd00043[c]	cpdMG182[c]	cpdDG182[c]	cpd00014[c]
		1,2,3,4,5,6,7,8,9,10,11,12,13,14,15	16,17,18,19,20,21,22,23,24,25,26,27,28,29,30,31,32,33,34,35,36,37,38,39,40,41,42,43,44,45,46,47,48,49,50,51,52,53,54,55,56,57,58,59,60	16,17,18,19,20,21,22,23,24,25,26,27,28,29,30,31,32,33,34,35,36,37,38,39,40,41,42,43,44,45,46,47,48,49,50,51,52,53,54,55,56,57,58,59,60,10,11,12,13,14,15	1,2,3,4,5,6,7,8,9

	rxn03062	cpd00003[c]	cpd02693[c]	cpd00004[c]	cpd02605[c]
		1,2,3,4,5,6,7,8,9,10,11,12,13,14,15,16,17,18,19,20,21	22,23,24,25,26,27,28	1,2,3,4,5,6,7,8,9,10,11,12,13,14,15,16,17,18,19,20,21	22,23,24,25,26,27,28

	rxn08086	cpd11476[c]	cpd15327[c]	cpd11493[c]	cpd15524[c]
		1,2,3,4,5,6,7,8,9,10,11,12,13,14,15,16,17,18,19,20,21,22,23,24,25,26,27	28,29,30,31,32,33,34,35,36,37,38,39,40,41,42,43,44,45,46	17,18,19,20,21,22,23,24,25,26,27	28,29,30,31,32,33,34,35,36,37,38,39,40,41,42,43,44,45,46,1,2,3,4,5,6,7,8,9,10,11,12,13,14,15,16

	rxn00692	cpd00033[c]	cpd00125[c]	cpd00054[c]	cpd00087[c]
		1,2	3,4,5,6,7,8,9,10,11,12,13,14,15,16,17,18,19,20,21,22	1,2,3	4,5,6,7,8,9,10,11,12,13,14,15,16,17,18,19,20,21,22

	rxn00799	cpd00130[c]		cpd00106[c]
		1,2,3,4		1,2,3,4

	rxn03901	cpd02229[c]		cpd00286[c]
		1,2,3,4,5,6,7,8,9,10,11,12,13,14,15,16,17,18,19,20,21,22,23,24,25,26,27,28,29,30,31,32,33,34,35,36,37,38,39,40,41,42,43,44,45,46,47,48,49,50,51,52,53,54,55		1,2,3,4,5,6,7,8,9,10,11,12,13,14,15,16,17,18,19,20,21,22,23,24,25,26,27,28,29,30,31,32,33,34,35,36,37,38,39,40,41,42,43,44,45,46,47,48,49,50,51,52,53,54,55

	rxn10060	cpd00003[c]	cpd00357[c]	cpd00006[c]	cpd00297[c]
		1,2,3,4,5,6,7,8,9,10,11,12,13,14,15,16,17,18,19,20,21	22,23,24,25,26,27,28,29,30,31	1,2,3,4,5,6,7,8,9,10,11,12,13,14,15,16,17,18,19,20,21	22,23,24,25,26,27,28,29,30,31

	rxn02380	cpd00863[c]		cpd00072[c]
		1,2,3,4,5,6		1,2,3,4,5,6

	CBFCu	cpd16503[l]		cpd07274[l]
		1,2,3,4,5,6,7,8,9,10,11,12,13,14,15,16,17,18,19,20,21,22,23,24,25,26,27,28,29,30,31,32,33,34,35,36,37,38,39,40,41,42,43,44,45,46,47,48,49,50,51,52,53		1,2,3,4,5,6,7,8,9,10,11,12,13,14,15,16,17,18,19,20,21,22,23,24,25,26,27,28,29,30,31,32,33,34,35,36,37,38,39,40,41,42,43,44,45,46,47,48,49,50,51,52,53

	rxn00693	cpd00135[c]	cpd00345[c]	cpd00060[c]	cpd00087[c]
		1,2,3,4	5,6,7,8,9,10,11,12,13,14,15,16,17,18,19,20,21,22,23,24	1,2,3,4,5	6,7,8,9,10,11,12,13,14,15,16,17,18,19,20,21,22,23,24

	rxn00863	cpd00003[c]	cpd01324[c]	cpd00004[c]	cpd00119[c]
		1,2,3,4,5,6,7,8,9,10,11,12,13,14,15,16,17,18,19,20,21	22,23,24,25,26,27	1,2,3,4,5,6,7,8,9,10,11,12,13,14,15,16,17,18,19,20,21	22,23,24,25,26,27

	rxn03958	cpd00005[c]	cpd08289[c]	cpd00006[c]	cpd08286[c]
		1,2,3,4,5,6,7,8,9,10,11,12,13,14,15,16,17,18,19,20,21	22,23,24,25,26	1,2,3,4,5,6,7,8,9,10,11,12,13,14,15,16,17,18,19,20,21	24,23,22,25,26

	NDH1_1u	cpd00005[c]	cpd07274[l]	cpd00006[c]	cpd16503[l]
		1,2,3,4,5,6,7,8,9,10,11,12,13,14,15,16,17,18,19,20,21	22,23,24,25,26,27,28,29,30,31,32,33,34,35,36,37,38,39,40,41,42,43,44,45,46,47,48,49,50,51,52,53,54,55,56,57,58,59,60,61,62,63,64,65,66,67,68,69,70,71,72,73,74	1,2,3,4,5,6,7,8,9,10,11,12,13,14,15,16,17,18,19,20,21	22,23,24,25,26,27,28,29,30,31,32,33,34,35,36,37,38,39,40,41,42,43,44,45,46,47,48,49,50,51,52,53,54,55,56,57,58,59,60,61,62,63,64,65,66,67,68,69,70,71,72,73,74

	rxn00213	cpd00062[c]	cpd00089[c]	cpd00026[c]
		1,2,3,4,5,6,7,8,9	10,11,12,13,14,15	1,2,3,4,5,6,7,8,9,10,11,12,13,14,15

	DASYN1836912	pa1836912[c]	cpd00052[c]	cdpdodec6912eg[c]
		1,2,3,4,5,6,7,8,9,10,11,12,13,14,15,16,17,18,19,20,21,22,23,24,25,26,27,28,29,30,31,32,33,34,35,36,37,38,39	40,41,42,43,44,45,46,47,48	40,41,42,43,44,45,46,47,48,1,2,3,4,5,6,7,8,9,10,11,12,13,14,15,16,17,18,19,20,21,22,23,24,25,26,27,28,29,30,31,32,33,34,35,36,37,38,39

	rxn00898	cpd02498[c]		cpd00123[c]
		1,2,3,4,5		1,2,3,4,5

	rxn00612	cpd00006[c]	cpd00080[c]	cpd00005[c]	cpd00095[c]
		1,2,3,4,5,6,7,8,9,10,11,12,13,14,15,16,17,18,19,20,21	22,23,24	1,2,3,4,5,6,7,8,9,10,11,12,13,14,15,16,17,18,19,20,21	22,23,24

	rxn03841	cpd08210[c]		cpd00020[c]	cpd00443[c]
		1,2,3,4,5,6,7,8,9,10		10,9,8	1,2,3,4,5,6,7

	rxn00239	cpd00002[c]	cpd00126[c]	cpd00008[c]	cpd00031[c]
		1,2,3,4,5,6,7,8,9,10	11,12,13,14,15,16,17,18,19,20	1,2,3,4,5,6,7,8,9,10	11,12,13,14,15,16,17,18,19,20

	rxn09107	cpd15548[c]		cpd15541[c]
		1,2,3,4,5,6,7,8,9,10,11,12,13,14,15,16,17,18,19,20,21,22,23,24,25,26,27,28,29,30,31,32,33,34,35,36,37,38,39,40,41,42		1,2,3,4,5,6,7,8,9,10,11,12,13,14,15,16,17,18,19,20,21,22,23,24,25,26,27,28,29,30,31,32,33,34,35,36,37,38,39,40,41,42

	rxn00800	cpd02375[c]		cpd00018[c]	cpd00106[c]
		1,2,3,4,5,6,7,8,9,10,11,12,13,14		1,2,3,4,5,6,7,8,9,10	11,12,13,14

	rxn06790	cpd00005[c]	cpd03215[c]	cpd00006[c]	cpd03216[c]
		1,2,3,4,5,6,7,8,9,10,11,12,13,14,15,16,17,18,19,20,21	22,23,24,25,26,27,28,29,30,31,32,33,34,35,36,37,38,39,40,41,42,43,44,45,46,47,48,49,50,51,52,53,54,55,56,57,58,59,60,61	1,2,3,4,5,6,7,8,9,10,11,12,13,14,15,16,17,18,19,20,21	22,23,24,25,26,27,28,29,30,31,32,33,34,35,36,37,38,39,40,41,42,43,44,45,46,47,48,49,50,51,52,53,54,55,56,57,58,59,60,61

	rxn00467	cpd00024[c]	cpd00064[c]	cpd00023[c]	cpd00858[c]
		1,2,3,4,5	6,7,8,9,10	1,2,3,4,5	6,7,8,9,10

	rxn08764	cpd00005[c]	cpd00498[c]	cpd00006[c]	cpd02535[c]
		1,2,3,4,5,6,7,8,9,10,11,12,13,14,15,16,17,18,19,20,21	22,23,24,25,26,27	1,2,3,4,5,6,7,8,9,10,11,12,13,14,15,16,17,18,19,20,21	22,23,24,25,26,27

	rxn02789	cpd01646[c]		cpd01710[c]
		1,2,3,4,5,6,7		1,2,3,4,5,6,7

	dil17	cpd00169[c]		3PGA
		1,2,3		1,2,3

	rxn01512	cpd00002[c]	cpd00297[c]	cpd00008[c]	cpd00357[c]
		1,2,3,4,5,6,7,8,9,10	11,12,13,14,15,16,17,18,19,20	1,2,3,4,5,6,7,8,9,10	11,12,13,14,15,16,17,18,19,20

	dil5	cpd00101[c]		R5P
		1,2,3,4,5		1,2,3,4,5

	rxn00423	cpd00022[c]	cpd00054[c]	cpd00010[c]	cpd00722[c]
		1,2,3,4,5,6,7,8,9,10,11,12,13,14,15,16,17,18,19,20,21,22,23	24,25,26	3,4,5,6,7,8,9,10,11,12,13,14,15,16,17,18,19,20,21,22,23	1,2,24,25,26

	rxn00909	cpd00125[c]	cpd00982[c]	cpd00015[c]	cpd00345[c]
		1,2,3,4,5,6,7,8,9,10,11,12,13,14,15,16,17,18,19,20	21,22,23,24,25,26,27,28,29,30,31,32,33,34,35,36,37,38,39,40,41,42,43,44,45,46,47	21,22,23,24,25,26,27,28,29,30,31,32,33,34,35,36,37,38,39,40,41,42,43,44,45,46,47	1,2,3,4,5,6,7,8,9,10,11,12,13,14,15,16,17,18,19,20

	rxn01917	cpd00002[c]	cpd00477[c]	cpd00008[c]	cpd02552[c]
		1,2,3,4,5,6,7,8,9,10	11,12,13,14,15,16,17	1,2,3,4,5,6,7,8,9,10	11,12,13,14,15,16,17

	rxn08311	cpd00052[c]	cpd15526[c]	cpd15421[c]
		1,2,3,4,5,6,7,8,9	10,11,12,13,14,15,16,17,18,19,20,21,22,23,24,25,26,27,28,29,30,31,32,33,34,35,36,37,38,39,40,41,42,43,44,45,46,47,48	1,2,3,4,5,6,7,8,9,10,11,12,13,14,15,16,17,18,19,20,21,22,23,24,25,26,27,28,29,30,31,32,33,34,35,36,37,38,39,40,41,42,43,44,45,46,47,48

	G3PAT1836912	octe691215ACP[c]	cpd00080[c]	cpd11493[c]	1odec691215eg3p[c]
		1,2,3,4,5,6,7,8,9,10,11,12,13,14,15,16,17,18,19,20,21,22,23,24,25,26,27,28,29	30,31,32	19,20,21,22,23,24,25,26,27,28,29	30,31,32,1,2,3,4,5,6,7,8,9,10,11,12,13,14,15,16,17,18

	rxn02155	cpd00002[c]	cpd00873[c]	cpd00638[c]
		1,2,3,4,5,6,7,8,9,10	11,12,13,14,15,16,17,18,19,20,21	1,2,3,4,5,6,7,8,9,10,11,12,13,14,15,16,17,18,19,20,21

	rxn00101	cpd00073[c]		cpd00011[c]
		1		1

	NDH1_1p	cpd00005[c]	cpd07274[p]	cpd00006[c]	cpd16503[p]
		1,2,3,4,5,6,7,8,9,10,11,12,13,14,15,16,17,18,19,20,21	22,23,24,25,26,27,28,29,30,31,32,33,34,35,36,37,38,39,40,41,42,43,44,45,46,47,48,49,50,51,52,53,54,55,56,57,58,59,60,61,62,63,64,65,66,67,68,69,70,71,72,73,74	1,2,3,4,5,6,7,8,9,10,11,12,13,14,15,16,17,18,19,20,21	22,23,24,25,26,27,28,29,30,31,32,33,34,35,36,37,38,39,40,41,42,43,44,45,46,47,48,49,50,51,52,53,54,55,56,57,58,59,60,61,62,63,64,65,66,67,68,69,70,71,72,73,74

	rxn00555	cpd00053[c]	cpd00072[c]	cpd00023[c]	cpd00288[c]
		1,2,3,4,5	6,7,8,9,10,11	1,2,3,4,5	6,7,8,9,10,11

	rxn01111	cpd00002[c]	cpd00171[c]	cpd00008[c]	cpd00871[c]
		1,2,3,4,5,6,7,8,9,10	11,12,13,14,15	1,2,3,4,5,6,7,8,9,10	11,12,13,14,15

	rxn08061	cpd00029[e]		cpd00029[p]
		1,2		1,2

	rxn05349	cpd00022[c]	cpd11493[c]	cpd00010[c]	cpd11494[c]
		1,2,3,4,5,6,7,8,9,10,11,12,13,14,15,16,17,18,19,20,21,22,23	24,25,26,27,28,29,30,31,32,33,34	3,4,5,6,7,8,9,10,11,12,13,14,15,16,17,18,19,20,21,22,23	1,2,24,25,26,27,28,29,30,31,32,33,34

	rxn05330	cpd11479[c]		cpd11473[c]
		1,2,3,4,5,6,7,8,9,10,11,12,13,14,15,16,17		1,2,3,4,5,6,7,8,9,10,11,12,13,14,15,16,17

	rxn05324	cpd00004[c]	cpd11469[c]	cpd00003[c]	cpd11468[c]
		1,2,3,4,5,6,7,8,9,10,11,12,13,14,15,16,17,18,19,20,21	22,23,24,25,26,27,28,29,30,31,32,33,34,35,36,37,38,39,40,41,42,43,44	1,2,3,4,5,6,7,8,9,10,11,12,13,14,15,16,17,18,19,20,21	22,23,24,25,26,27,28,29,30,31,32,33,34,35,36,37,38,39,40,41,42,43,44

	rxn00011	cpd00020[c]	cpd00056[c]	cpd00011[c]	cpd03049[c]
		1,2,3	4,5,6,7,8,9,10,11,12,13,14,15	1	2,3,4,5,6,7,8,9,10,11,12,13,14,15

	rxn00980	cpd00727[c]		cpd00139[c]
		1,2		1,2

	rxn01360	cpd00282[c]		cpd00247[c]
		1,2,3,4,5		1,2,3,4,5

	dil14	cpd00036[d]		SUC
		1,2,3,4		1,2,3,4

	AG3P_OAT183	cp_aLG3P[c]	cpd14882[c]	cpd11493[c]	c_DaLG3P[c]
		1,2,3,4,5,6,7,8,9,10,11,12,13,14,15,16,17,18,19,20,21	22,23,24,25,26,27,28,29,30,31,32,33,34,35,36,37,38,39,40,41,42,43,44,45,46,47,48,49,50	40,41,42,43,44,45,46,47,48,49,50	1,2,3,4,5,6,7,8,9,10,11,12,13,14,15,16,17,18,19,20,21,22,23,24,25,26,27,28,29,30,31,32,33,34,35,36,37,38,39

	rxn00137	cpd00045[c]		cpd00018[c]
		1,2,3,4,5,6,7,8,9,10		1,2,3,4,5,6,7,8,9,10

	rxn11573	cpd03217[c]		cpd01420[c]
		1,2,3,4,5,6,7,8,9,10,11,12,13,14,15,16,17,18,19,20,21,22,23,24,25,26,27,28,29,30,31,32,33,34,35,36,37,38,39,40		1,2,3,4,5,6,7,8,9,10,11,12,13,14,15,16,17,18,19,20,21,22,23,24,25,26,27,28,29,30,31,32,33,34,35,36,37,38,39,40

	rxn03137	cpd00201[c]	cpd02851[c]	cpd00087[c]	cpd02884[c]
		1,2,3,4,5,6,7,8,9,10,11,12,13,14,15,16,17,18,19,20	21,22,23,24,25,26,27,28,29	2,3,4,5,6,7,8,9,10,11,12,13,14,15,16,17,18,19,20	21,22,23,24,25,26,27,28,29,1

	rxn02476	cpd00061[c]	cpd02030[c]	cpd00932[c]
		1,2,3	4,5,6,7,8,9,10	4,5,6,7,8,9,10,3,2,1

	rxn05004	cpd00017[c]	cpd01631[c]	cpd00019[c]	cpd01628[c]
		1,2,3,4,5,6,7,8,9,10,11,12,13,14,15	16,17,18,19,20,21,22,23,24,25,26,27,28,29,30,31,32,33,34,35,36,37,38,39,40,41,42,43	1,2,3,4,6,7,8,9,10,11,12,13,14,15	16,17,18,19,20,21,22,23,24,25,26,27,28,29,30,31,32,33,34,35,36,37,38,39,40,41,42,43,5

	rxn07331	cpd00426[c]	cpd03214[c]	cpd00011[c]	cpd14613[c]
		1,2,3,4,5,6,7,8	9,10,11,12,13,14,15,16,17,18,19,20,21,22,23,24,25,26,27,28	1	2,3,4,5,6,7,8,9,10,11,12,13,14,15,16,17,18,19,20,21,22,23,24,25,26,27,28

	rxn04153	cpd00005[c]	cpd08629[c]	cpd00006[c]	cpd08630[c]
		1,2,3,4,5,6,7,8,9,10,11,12,13,14,15,16,17,18,19,20,21	22,23,24,25,26,27,28,29,30,31,32,33,34,35,36,37,38,39,40,41,42,43,44,45,46,47,48,49,50,51,52,53,54,55,56	1,2,3,4,5,6,7,8,9,10,11,12,13,14,15,16,17,18,19,20,21	22,23,24,25,26,27,28,29,30,31,32,33,34,35,36,37,38,39,40,41,42,43,44,45,46,47,48,49,50,51,52,53,54,55,56

	rxn02811	cpd01710[c]		cpd02693[c]
		1,2,3,4,5,6,7		1,2,3,4,5,6,7

	rxn00686	cpd00006[c]	cpd00087[c]	cpd00005[c]	cpd00330[c]
		1,2,3,4,5,6,7,8,9,10,11,12,13,14,15,16,17,18,19,20,21	22,23,24,25,26,27,28,29,30,31,32,33,34,35,36,37,38,39,40	1,2,3,4,5,6,7,8,9,10,11,12,13,14,15,16,17,18,19,20,21	22,23,24,25,26,27,28,29,30,31,32,33,34,35,36,37,38,39,40

	EX_CO2D	cpd00011[i]		cpd00011[c]
		1		1

	rxn08549	cpd00080[c]	cpd11476[c]	cpd11493[c]	cpd15327[c]
		1,2,3	4,5,6,7,8,9,10,11,12,13,14,15,16,17,18,19,20,21,22,23,24,25,26,27,28,29,30	20,21,22,23,24,25,26,27,28,29,30	1,2,3,4,5,6,7,8,9,10,11,12,13,14,15,16,17,18,19

	rxn01332	cpd00061[c]	cpd00236[c]	cpd02857[c]
		1,2,3	4,5,6,7	1,2,3,4,5,6,7

	rxn04161	cpd01449[c]	cpd03214[c]	cpd03148[c]
		1,2,3,4,5,6,7,8,9,10,11,12,13,14,15,16,17,18,19,20,21,22,23,24,25,26,27,28,29,30,31,32,33,34,35	36,37,38,39,40,41,42,43,44,45,46,47,48,49,50,51,52,53,54,55	1,2,3,4,5,6,7,8,9,10,11,12,13,14,15,16,17,18,19,20,21,22,23,24,25,26,27,28,29,30,31,32,33,34,35,36,37,38,39,40,41,42,43,44,45,46,47,48,49,50,51,52,53,54,55

	rxn05289	cpd00005[c]	cpd11420[c]	cpd00006[c]	cpd11421[c]
		1,2,3,4,5,6,7,8,9,10,11,12,13,14,15,16,17,18,19,20,21	22,23,24,25,26,27	1,2,3,4,5,6,7,8,9,10,11,12,13,14,15,16,17,18,19,20,21	22,23,24,25,26,27

	rxn03136	cpd02921[c]		cpd00106[c]	cpd02851[c]
		1,2,3,4,5,6,7,8,9,10,11,12,13		1,2,3,4	5,6,7,8,9,10,11,12,13

	AGPAT184691215	1odec691215eg3p[c]	octe691215ACP[c]	cpd11493[c]	pa184691215[c]
		1,2,3,4,5,6,7,8,9,10,11,12,13,14,15,16,17,18,19,20,21	22,23,24,25,26,27,28,29,30,31,32,33,34,35,36,37,38,39,40,41,42,43,44,45,46,47,48,49,50	40,41,42,43,44,45,46,47,48,49,50	1,2,3,4,5,6,7,8,9,10,11,12,13,14,15,16,17,18,19,20,21,22,23,24,25,26,27,28,29,30,31,32,33,34,35,36,37,38,39

	rxn01304	cpd00078[c]	cpd00227[c]	cpd00010[c]	cpd00822[c]
		1,2,3,4,5,6,7,8,9,10,11,12,13,14,15,16,17,18,19,20,21,22,23,24,25	26,27,28,29	5,6,7,8,9,10,11,12,13,14,15,16,17,18,19,20,21,22,23,24,25	1,2,3,4,26,27,28,29

	rxn08309	cpd00052[c]	cpd15524[c]	cpd15419[c]
		1,2,3,4,5,6,7,8,9	10,11,12,13,14,15,16,17,18,19,20,21,22,23,24,25,26,27,28,29,30,31,32,33,34,35,36,37,38,39,40,41,42,43,44	1,2,3,4,5,6,7,8,9,10,11,12,13,14,15,16,17,18,19,20,21,22,23,24,25,26,27,28,29,30,31,32,33,34,35,36,37,38,39,40,41,42,43,44

	rxn00241	cpd00038[c]		cpd00031[c]
		1,2,3,4,5,6,7,8,9,10		1,2,3,4,5,6,7,8,9,10

	R05217	cpd03420[c]		cpd03833[c]
		16,17,18,19,20,21,22,23,24,25,26,27,28,29,30,31,32,33,34,35,36,37,38,39,40,41,42,43,44,45,46,47,48,49,50,51,52,53,54,55,56,57,5		16,17,18,19,20,21,22,23,24,25,26,27,28,29,30,31,32,33,34,35,36,37,38,39,40,41,42,43,44,45,46,47,48,49,50,51,52,53,54,55,56,57,5

	rxn02159	cpd00003[c]	cpd00641[c]	cpd00004[c]	cpd01324[c]
		1,2,3,4,5,6,7,8,9,10,11,12,13,14,15,16,17,18,19,20,21	22,23,24,25,26,27	1,2,3,4,5,6,7,8,9,10,11,12,13,14,15,16,17,18,19,20,21	22,23,24,25,26,27

	rxn00251	cpd00011[c]	cpd00061[c]	cpd00032[c]
		1	2,3,4	2,3,4,1

	CBFC2pp	cpd16503[p]		cpd07274[p]
		1,2,3,4,5,6,7,8,9,10,11,12,13,14,15,16,17,18,19,20,21,22,23,24,25,26,27,28,29,30,31,32,33,34,35,36,37,38,39,40,41,42,43,44,45,46,47,48,49,50,51,52,53		1,2,3,4,5,6,7,8,9,10,11,12,13,14,15,16,17,18,19,20,21,22,23,24,25,26,27,28,29,30,31,32,33,34,35,36,37,38,39,40,41,42,43,44,45,46,47,48,49,50,51,52,53

	2pgctr	cpd00727[x]		cpd00727[c]
		1,2		1,2

	rxn01964	cpd00054[c]	cpd02210[c]	cpd00065[c]	cpd00102[c]
		1,2,3	4,5,6,7,8,9,10,11,12,13,14	1,2,3,7,8,9,10,11,12,13,14	6,5,4

	rxn08297	cpd00002[c]	cpd15309[c]	cpd00008[c]	cpd15524[c]
		1,2,3,4,5,6,7,8,9,10	11,12,13,14,15,16,17,18,19,20,21,22,23,24,25,26,27,28,29,30,31,32,33,34,35,36,37,38,39,40,41,42,43,44,45	1,2,3,4,5,6,7,8,9,10	11,12,13,14,15,16,17,18,19,20,21,22,23,24,25,26,27,28,29,30,31,32,33,34,35,36,37,38,39,40,41,42,43,44,45

	rxn08544	cpd00106[p]		cpd00106[e]
		1,2,3,4		1,2,3,4

	rxn00187	cpd00002[c]	cpd00023[c]	cpd00008[c]	cpd00053[c]
		1,2,3,4,5,6,7,8,9,10	11,12,13,14,15	1,2,3,4,5,6,7,8,9,10	11,12,13,14,15

	BCAROHX	cpd00005[c]	cpd01420[c]	cpd00006[c]	cpd05498[c]
		1,2,3,4,5,6,7,8,9,10,11,12,13,14,15,16,17,18,19,20,21	22,23,24,25,26,27,28,29,30,31,32,33,34,35,36,37,38,39,40,41,42,43,44,45,46,47,48,49,50,51,52,53,54,55,56,57,58,59,60,61	1,2,3,4,5,6,7,8,9,10,11,12,13,14,15,16,17,18,19,20,21	22,23,24,25,26,27,28,29,30,31,32,33,34,35,36,37,38,39,40,41,42,43,44,45,46,47,48,49,50,51,52,53,54,55,56,57,58,59,60,61

	PGPP181	cpdPGP1819[c]		cpdPG181[c]
		1,2,3,4,5,6,7,8,9,10,11,12,13,14,15,16,17,18,19,20,21,22,23,24,25,26,27,28,29,30,31,32,33,34,35,36,37,38,39,40,41,42		1,2,3,4,5,6,7,8,9,10,11,12,13,14,15,16,17,18,19,20,21,22,23,24,25,26,27,28,29,30,31,32,33,34,35,36,37,38,39,40,41,42

	3pgctr	cpd00169[x]		cpd00169[c]
		1,2,3		1,2,3

	rxn05239	cpd00044[c]	cpd11421[c]	cpd00045[c]	cpd11420[c]
		1,2,3,4,5,6,7,8,9,10	11,12,13,14,15,16	1,2,3,4,5,6,7,8,9,10	11,12,13,14,15,16

	PAPA1836912	pa1836912[c]		12dgr1836912[c]
		1,2,3,4,5,6,7,8,9,10,11,12,13,14,15,16,17,18,19,20,21,22,23,24,25,26,27,28,29,30,31,32,33,34,35,36,37,38,39		1,2,3,4,5,6,7,8,9,10,11,12,13,14,15,16,17,18,19,20,21,22,23,24,25,26,27,28,29,30,31,32,33,34,35,36,37,38,39

	rxn06723	cpd11484[c]	cpd03584[c]	cpd11493[c]	cpd02835[c]
		1,2,3,4,5,6,7,8,9,10,11,12,13,14,15,16,17,18,19,20,21,22,23,24,25	26,27,28,29,30,31,32,33,34,35,36,37,38,39,40,41,42,43,44,45,46,47,48,49,50,51,52,53,54	15,16,17,18,19,20,21,22,23,24,25	26,27,28,29,30,31,32,33,34,35,36,37,38,39,40,41,42,43,44,45,46,47,48,1,2,3,4,5,6,7,8,9,10,11,12,13,14,49,50,51,52,53,54

	rxn00283	cpd00035[c]		cpd00117[c]
		1,2,3		1,2,3

	rxn00300	cpd00038[c]		cpd00047[c]	cpd00957[c]
		1,2,3,4,5,6,7,8,9,10		6	1,2,3,4,5,7,8,9,10

	DGDG181	cpd00043[c]	cpdMG181[c]	cpd00014[c]	cpdDG181[c]
		1,2,3,4,5,6,7,8,9,10,11,12,13,14,15	16,17,18,19,20,21,22,23,24,25,26,27,28,29,30,31,32,33,34,35,36,37,38,39,40,41,42,43,44,45,46,47,48,49,50,51,52,53,54,55,56,57,58,59,60	1,2,3,4,5,6,7,8,9	16,17,18,19,20,21,22,23,24,25,26,27,28,29,30,31,32,33,34,35,36,37,38,39,40,41,42,43,44,45,46,47,48,49,50,51,52,53,54,55,56,57,58,59,60,10,11,12,13,14,15

	rxn03437	cpd02535[c]		cpd00508[c]
		1,2,3,4,5,6		1,2,3,4,5,6

	rxn03638	cpd00022[c]	cpd03671[c]	cpd00010[c]	cpd02611[c]
		1,2,3,4,5,6,7,8,9,10,11,12,13,14,15,16,17,18,19,20,21,22,23	24,25,26,27,28,29	3,4,5,6,7,8,9,10,11,12,13,14,15,16,17,18,19,20,21,22,23	24,25,26,27,28,29,1,2

	rxn00704	cpd00079[c]		cpd00089[c]
		1,2,3,4,5,6		1,2,3,4,5,6

	rxn05938	cpd00010[c]	cpd00020[c]	cpd00011[c]	cpd00022[c]
		1,2,3,4,5,6,7,8,9,10,11,12,13,14,15,16,17,18,19,20,21	22,23,24	22	23,24,1,2,3,4,5,6,7,8,9,10,11,12,13,14,15,16,17,18,19,20,21

	rxn09218	cpd00020[p]		cpd00020[e]
		1,2,3		1,2,3

	rxn10447	cpd00002[c]		cpd00008[c]
		1,2,3,4,5,6,7,8,9,10		1,2,3,4,5,6,7,8,9,10

	rxn03004	cpd00201[c]	cpd02394[c]	cpd00087[c]	cpd02678[c]
		1,2,3,4,5,6,7,8,9,10,11,12,13,14,15,16,17,18,19,20	21,22,23,24,25,26,27	2,3,4,5,6,7,8,9,10,11,12,13,14,15,16,17,18,19,20	21,22,23,24,25,1,26,27

	rxn05336	cpd00006[c]	cpd11481[c]	cpd00005[c]	cpd11485[c]
		1,2,3,4,5,6,7,8,9,10,11,12,13,14,15,16,17,18,19,20,21	22,23,24,25,26,27,28,29,30,31,32,33,34,35,36,37,38,39,40,41,42,43,44,45,46,47,48	1,2,3,4,5,6,7,8,9,10,11,12,13,14,15,16,17,18,19,20,21	22,23,24,25,26,27,28,29,30,31,32,33,34,35,36,37,38,39,40,41,42,43,44,45,46,47,48

	rxn04152_an	cpd00005[c]	cpd02762[c]	cpd00006[c]	cpd08629[c]
		1,2,3,4,5,6,7,8,9,10,11,12,13,14,15,16,17,18,19,20,21	22,23,24,25,26,27,28,29,30,31,32,33,34,35,36,37,38,39,40,41,42,43,44,45,46,47,48,49,50,51,52,53,54,55,56	1,2,3,4,5,6,7,8,9,10,11,12,13,14,15,16,17,18,19,20,21	22,23,24,25,26,27,28,29,30,31,32,33,34,35,36,37,38,39,40,41,42,43,44,45,46,47,48,49,50,51,52,53,54,55,56

	rxn08238	cpd00011[c]		cpd00011[p]
		1		1

	GaT_160	cpd00043[c]	cpd15309[c]	cpdMG160[c]	cpd00014[c]
		1,2,3,4,5,6,7,8,9,10,11,12,13,14,15	16,17,18,19,20,21,22,23,24,25,26,27,28,29,30,31,32,33,34,35,36,37,38,39,40,41,42,43,44,45,46,47,48,49,50	16,17,18,19,20,21,22,23,24,25,26,27,28,29,30,31,32,33,34,35,36,37,38,39,40,41,42,43,44,45,46,47,48,49,50,10,11,12,13,14,15	1,2,3,4,5,6,7,8,9

	rxn01387	cpd00006[c]	cpd00260[c]	cpd00005[c]	cpd03187[c]
		1,2,3,4,5,6,7,8,9,10,11,12,13,14,15,16,17,18,19,20,21	22,23,24,25,26,27	1,2,3,4,5,6,7,8,9,10,11,12,13,14,15,16,17,18,19,20,21	22,23,24,25,26,27
