# Supplementary material for: Parallel isotope differential modeling for instationary 13C fluxomics at the genome scale
Source: Biotechnol Biofuels. 2020 Jun 8;13:103. doi: 10.1186/s13068-020-01737-5 (PMC7278083; doi:10.1186/s13068-020-01737-5)
Supplement: Supplementary file 2 — Additional file 2. 3 different sets of the flux distribution of theS.2973 network. [file 13068_2020_1737_MOESM2_ESM.txt]

Reaction flux  1
consed, rxn00806, Flux{value=0.0, consed=true, index=0}
consed, rxn00062, Flux{value=8.955964522217, consed=true, index=1}
free, Mgtr1, Flux{value=8.724894152718, consed=false, index=0}
consed, rxn00313, Flux{value=0.0, consed=true, index=2}
consed, rxn01827, Flux{value=0.0, consed=true, index=3}
free, rxn09392, Flux{value=9.654752326585, consed=false, index=1}
consed, rxn02251, Flux{value=7.810767191383, consed=true, index=4}
consed, rxn00119, Flux{value=9.178510588266, consed=true, index=5}
consed, dil11, Flux{value=0.30548234902, consed=true, index=6}
consed, rxn08043, Flux{value=9.642057164535, consed=true, index=7}
consed, rxn00770, Flux{value=5.524078575634, consed=true, index=8}
consed, rxn00410, Flux{value=2.563897580117, consed=true, index=9}
consed, rxn01200, Flux{value=2.84060827221, consed=true, index=10}
consed, rxn02988, Flux{value=0.0, consed=true, index=11}
consed, GAK, Flux{value=0.0, consed=true, index=12}
consed, rxn00785, Flux{value=9.383277816943, consed=true, index=13}
consed, rxn02938, Flux{value=0.0, consed=true, index=14}
consed, rxn01333, Flux{value=3.937513180323, consed=true, index=15}
free, rxn01333_reversed, Flux{value=8.768402869165, consed=false, index=2}
consed, CO2D_sink, Flux{value=0.911368328705, consed=true, index=16}
free, rxn08237, Flux{value=0.381293452757, consed=false, index=3}
consed, rxn00325, Flux{value=7.897223971018, consed=true, index=17}
free, rxn08472, Flux{value=8.383034437712, consed=false, index=4}
consed, FTR, Flux{value=8.112499371779, consed=true, index=18}
consed, rxn02213, Flux{value=0.01990820105, consed=true, index=19}
consed, rxn01465, Flux{value=0.117010152988, consed=true, index=20}
consed, rxn00726, Flux{value=0.0, consed=true, index=21}
consed, rxn00337, Flux{value=0.0, consed=true, index=22}
consed, FUMtpp, Flux{value=4.376999095128, consed=true, index=23}
free, ATPm, Flux{value=8.906258792234, consed=false, index=5}
consed, rxn03840, Flux{value=0.119624996233, consed=true, index=24}
consed, rxn01116, Flux{value=6.293463216207, consed=true, index=25}
free, rxn09276, Flux{value=8.868463002938, consed=false, index=6}
consed, rxn00649_transposed, Flux{value=0.0, consed=true, index=26}
consed, rxn01513, Flux{value=8.868317541298, consed=true, index=27}
free, rxn01513_reversed, Flux{value=8.868317541298, consed=false, index=7}
consed, rxn02475, Flux{value=0.0, consed=true, index=28}
consed, rxn00304, Flux{value=1.726693336714, consed=true, index=29}
consed, GLCP, Flux{value=0.173696357351, consed=true, index=30}
consed, HCO3tex, Flux{value=1.0, consed=true, index=31}
consed, HCO3tabc, Flux{value=0.644290761877, consed=true, index=32}
free, HCO3tabc_reversed, Flux{value=8.873886121621, consed=false, index=8}
consed, rxn00786, Flux{value=9.316521730233, consed=true, index=33}
consed, rxn00117, Flux{value=0.709143919527, consed=true, index=34}
consed, rxn00260, Flux{value=0.117010152988, consed=true, index=35}
consed, rxn00097, Flux{value=8.589518755544, consed=true, index=36}
consed, rxn01637, Flux{value=0.0, consed=true, index=37}
consed, rxn00102, Flux{value=2.462731858891, consed=true, index=38}
consed, rxn01406, Flux{value=0.0, consed=true, index=39}
consed, rxn01334, Flux{value=7.508690555417, consed=true, index=40}
consed, rxn06076, Flux{value=0.0, consed=true, index=41}
consed, rxn01673, Flux{value=8.888586592088, consed=true, index=42}
free, rxn01673_reversed, Flux{value=8.888586592088, consed=false, index=9}
consed, rxn00459, Flux{value=1.128575639568, consed=true, index=43}
consed, rxn00802_transposed, Flux{value=0.0, consed=true, index=44}
consed, rxn00237, Flux{value=9.304979089383, consed=true, index=45}
consed, rxn03080, Flux{value=0.0, consed=true, index=46}
consed, rxn01636, Flux{value=0.0, consed=true, index=47}
consed, rxn00545, Flux{value=0.407314443273, consed=true, index=48}
free, rxn10481, Flux{value=8.811393021655, consed=false, index=10}
free, rxn10481_reversed, Flux{value=8.811429055731, consed=false, index=11}
consed, rxn00392, Flux{value=0.0, consed=true, index=49}
free, rxn00460, Flux{value=8.46936666874, consed=false, index=12}
consed, rxn13643, Flux{value=0.173696357351, consed=true, index=50}
consed, rxn03057, Flux{value=0.0, consed=true, index=51}
consed, rxn00747, Flux{value=1.807831174816, consed=true, index=52}
consed, rxn01255, Flux{value=0.0, consed=true, index=53}
consed, rxn05040, Flux{value=0.0, consed=true, index=54}
free, rxn00695, Flux{value=0.173696357351, consed=false, index=13}
consed, rxn00777, Flux{value=1.945427883714, consed=true, index=55}
consed, rxn00193, Flux{value=0.462167549308, consed=true, index=56}
consed, rxn00340, Flux{value=0.0, consed=true, index=57}
consed, rxn00409, Flux{value=4.41542466795, consed=true, index=58}
consed, rxn00139, Flux{value=0.0, consed=true, index=59}
consed, rxn01018, Flux{value=0.117010152988, consed=true, index=60}
free, dil19, Flux{value=0.012493548988, consed=false, index=14}
consed, rxn03173, Flux{value=0.0, consed=true, index=61}
consed, rxn12822, Flux{value=9.260756011912, consed=true, index=62}
free, COBALT2abcpp_syn, Flux{value=8.858937542824, consed=false, index=15}
consed, HCO3ctr, Flux{value=8.644859183318, consed=true, index=63}
free, HCO3ctr_reversed, Flux{value=5.182127324427, consed=false, index=16}
consed, rxn02201, Flux{value=8.030788091314, consed=true, index=64}
consed, rxn00203, Flux{value=0.0, consed=true, index=65}
consed, rxn00493, Flux{value=0.0, consed=true, index=66}
free, NO3abcpp, Flux{value=8.898150117369, consed=false, index=17}
free, dil25, Flux{value=0.309010601552, consed=false, index=18}
free, dil23, Flux{value=0.593115648775, consed=false, index=19}
consed, ppp_hlf2, Flux{value=8.57224923665, consed=true, index=67}
free, ppp_hlf2_reversed, Flux{value=9.308039828809, consed=false, index=20}
consed, rxn00474, Flux{value=7.653513957868, consed=true, index=68}
consed, Rubpctr, Flux{value=4.348035332493, consed=true, index=69}
consed, rxn03087, Flux{value=0.0, consed=true, index=70}
consed, rxn01100, Flux{value=0.0, consed=true, index=71}
consed, dil27, Flux{value=0.086456779635, consed=true, index=72}
consed, rxn01362, Flux{value=9.901077670761, consed=true, index=73}
consed, rxn01974, Flux{value=0.0, consed=true, index=74}
consed, rxn00737, Flux{value=0.0, consed=true, index=75}
free, rxn01345, Flux{value=0.526650351577, consed=false, index=21}
free, rxn09122, Flux{value=8.785828773137, consed=false, index=22}
consed, rxn01353, Flux{value=0.0, consed=true, index=76}
consed, rxn06075, Flux{value=0.0, consed=true, index=77}
free, ppp_hlf1, Flux{value=8.7949193598, consed=false, index=23}
free, ppp_hlf1_reversed, Flux{value=6.168677415169, consed=false, index=24}
consed, rxn01485, Flux{value=0.011100306512, consed=true, index=78}
consed, rxn00364, Flux{value=2.563897580117, consed=true, index=79}
consed, rxn01973_transposed, Flux{value=0.0, consed=true, index=80}
consed, rxn00839, Flux{value=0.0, consed=true, index=81}
consed, rxn00272, Flux{value=0.0, consed=true, index=82}
consed, rxn02503, Flux{value=8.030788091314, consed=true, index=83}
consed, rxn00214, Flux{value=0.051658493661, consed=true, index=84}
consed, rxn02320, Flux{value=0.0, consed=true, index=85}
free, rxn02200, Flux{value=8.030788091314, consed=false, index=25}
consed, SUCCtpp, Flux{value=0.059171686313, consed=true, index=86}
consed, rxn12510, Flux{value=0.0, consed=true, index=87}
free, rxn05195, Flux{value=9.173421246403, consed=false, index=26}
free, rxn05195_reversed, Flux{value=9.176333147008, consed=false, index=27}
consed, rxn00299, Flux{value=0.0, consed=true, index=88}
consed, rxn08096, Flux{value=0.007193094645, consed=true, index=89}
consed, rxn00363, Flux{value=2.563897580117, consed=true, index=90}
consed, rxn00333, Flux{value=7.897223971018, consed=true, index=91}
consed, rxn00199_transposed, Flux{value=0.698461826077, consed=true, index=92}
consed, MECDPDH_syn, Flux{value=0.0, consed=true, index=93}
consed, rxn02374, Flux{value=0.117010152988, consed=true, index=94}
consed, rxn02160, Flux{value=0.0, consed=true, index=95}
consed, rxn03909, Flux{value=0.0, consed=true, index=96}
consed, THRPD, Flux{value=0.0, consed=true, index=97}
consed, rxn02402, Flux{value=0.0, consed=true, index=98}
consed, dil9, Flux{value=0.009869935764, consed=true, index=99}
consed, rxn02835, Flux{value=4.376999095128, consed=true, index=100}
consed, rxn00791, Flux{value=0.0, consed=true, index=101}
consed, rxn02212, Flux{value=0.01990820105, consed=true, index=102}
consed, rxn01257, Flux{value=0.119624996233, consed=true, index=103}
consed, rxn11978, Flux{value=7.897223971018, consed=true, index=104}
free, rxn08955, Flux{value=8.967672553104, consed=false, index=28}
consed, CA, Flux{value=8.836054517623, consed=true, index=105}
free, CA_reversed, Flux{value=5.373322658732, consed=false, index=29}
consed, rxn00442, Flux{value=0.0, consed=true, index=106}
consed, rxn01022, Flux{value=0.0, consed=true, index=107}
consed, rxn00048, Flux{value=0.0, consed=true, index=108}
consed, rxn00361, Flux{value=8.112499371779, consed=true, index=109}
consed, rxn00710_transposed, Flux{value=9.178510588266, consed=true, index=110}
consed, rxn05039_transposed, Flux{value=0.0, consed=true, index=111}
free, dil1, Flux{value=0.177175097158, consed=false, index=30}
consed, rxn00379, Flux{value=8.112499371779, consed=true, index=112}
free, rxn00104, Flux{value=9.032100471693, consed=false, index=31}
consed, rxn00558, Flux{value=6.673551672156, consed=true, index=113}
consed, rxn03910, Flux{value=0.0, consed=true, index=114}
consed, rxn02937, Flux{value=0.0, consed=true, index=115}
consed, rxn00916, Flux{value=0.0, consed=true, index=116}
consed, rxn02341_transposed, Flux{value=0.0, consed=true, index=117}
consed, rxn01208_transposed, Flux{value=0.0, consed=true, index=118}
consed, rxn01300, Flux{value=0.0, consed=true, index=119}
consed, rxn01256, Flux{value=0.0, consed=true, index=120}
consed, rxn01106, Flux{value=9.49296456577, consed=true, index=121}
free, rxn01106_reversed, Flux{value=8.54156402336, consed=false, index=32}
consed, rxn01187, Flux{value=8.556664817577, consed=true, index=122}
consed, rxn00301, Flux{value=2.022526739467, consed=true, index=123}
consed, rxn00790, Flux{value=0.0, consed=true, index=124}
consed, rxn05231, Flux{value=0.0, consed=true, index=125}
consed, rxn09271, Flux{value=0.059171686313, consed=true, index=126}
consed, rxn02508, Flux{value=0.0, consed=true, index=127}
free, rxn00147, Flux{value=8.700848188055, consed=false, index=33}
free, ATP_M, Flux{value=9.056025348852, consed=false, index=34}
consed, rxn07335, Flux{value=0.0, consed=true, index=128}
free, AKGtpp, Flux{value=0.007193094645, consed=false, index=35}
consed, rxn08633, Flux{value=0.229101182124, consed=true, index=129}
consed, rxn01258, Flux{value=0.0, consed=true, index=130}
consed, rxn00789, Flux{value=4.376999095128, consed=true, index=131}
consed, rxn00952_transposed, Flux{value=0.059171686313, consed=true, index=132}
consed, rxn01138, Flux{value=0.0, consed=true, index=133}
consed, rxn03908, Flux{value=0.0, consed=true, index=134}
consed, rxn01739, Flux{value=0.0, consed=true, index=135}
consed, dil29, Flux{value=0.018594230147, consed=true, index=136}
consed, rxn01644, Flux{value=0.0, consed=true, index=137}
consed, rxn01000, Flux{value=0.0, consed=true, index=138}
consed, rxn01069, Flux{value=0.0, consed=true, index=139}
consed, rxn00126, Flux{value=0.0, consed=true, index=140}
consed, PYRtpp, Flux{value=0.008977901553, consed=true, index=141}
consed, rxn00127, Flux{value=0.0, consed=true, index=142}
consed, rxn02834, Flux{value=4.376999095128, consed=true, index=143}
consed, rxn03194, Flux{value=9.642057164535, consed=true, index=144}
consed, rxn02342, Flux{value=0.0, consed=true, index=145}
consed, rxn03168, Flux{value=0.0, consed=true, index=146}
free, ppp_hlf3, Flux{value=1.890451352472, consed=false, index=36}
consed, rxn00293, Flux{value=0.0, consed=true, index=147}
consed, rxn01678, Flux{value=0.0, consed=true, index=148}
consed, rxn05957_transposed, Flux{value=0.059171686313, consed=true, index=149}
free, rxn00548, Flux{value=8.61583650389, consed=false, index=37}
consed, rxn00527, Flux{value=0.0, consed=true, index=150}
free, rxn08923, Flux{value=9.04612932415, consed=false, index=38}
consed, rxn00405, Flux{value=0.0, consed=true, index=151}
consed, rxn00018, Flux{value=3.462731858891, consed=true, index=152}
consed, rxn03175, Flux{value=4.376999095128, consed=true, index=153}
free, rxn08632, Flux{value=0.229101182124, consed=false, index=39}
consed, rxn00740_transposed, Flux{value=0.0, consed=true, index=154}
consed, rxn02507, Flux{value=0.0, consed=true, index=155}
consed, rxn00903, Flux{value=8.56948728048, consed=true, index=156}
consed, rxn00656, Flux{value=0.0, consed=true, index=157}
free, dil7, Flux{value=0.040344433859, consed=false, index=40}
consed, rxn02504, Flux{value=0.0, consed=true, index=158}
free, rxn04027, Flux{value=6.562954514489, consed=false, index=41}
free, rxn00549, Flux{value=8.600196685409, consed=false, index=42}
free, rxn01343, Flux{value=8.62845655577, consed=false, index=43}
consed, THRPS, Flux{value=0.0, consed=true, index=159}
consed, rxn03907, Flux{value=0.0, consed=true, index=160}
consed, rxn01019, Flux{value=0.117010152988, consed=true, index=161}
free, H2CO3_NAt_syn, Flux{value=9.229595359744, consed=false, index=44}
consed, rxn01682, Flux{value=7.653513957868, consed=true, index=162}
free, rxn00148, Flux{value=8.685112950228, consed=false, index=45}
consed, rxn00858, Flux{value=0.0, consed=true, index=163}
consed, rxn00904, Flux{value=8.56948728048, consed=true, index=164}
consed, rxn00373, Flux{value=7.897223971018, consed=true, index=165}
free, rxn00411, Flux{value=1.851527087833, consed=false, index=46}
consed, rxn00225, Flux{value=0.059171686313, consed=true, index=166}
consed, rxn00141, Flux{value=0.0, consed=true, index=167}
consed, rxn01575, Flux{value=0.0, consed=true, index=168}
consed, rxn00778, Flux{value=0.0, consed=true, index=169}
consed, rxn05233, Flux{value=0.0, consed=true, index=170}
consed, rxn00003, Flux{value=0.0, consed=true, index=171}
free, rxn02380_transposed, Flux{value=0.137368577708, consed=false, index=47}
free, rxn00213, Flux{value=6.614613008149, consed=false, index=48}
consed, rxn03841, Flux{value=0.0, consed=true, index=172}
free, rxn00239, Flux{value=2.022526739467, consed=false, index=49}
consed, rxn00800_transposed, Flux{value=4.376999095128, consed=true, index=173}
consed, rxn00467, Flux{value=0.117010152988, consed=true, index=174}
free, dil17, Flux{value=0.066097068808, consed=false, index=50}
consed, rxn01512, Flux{value=0.0, consed=true, index=175}
free, dil5, Flux{value=0.00225182755, consed=false, index=51}
consed, rxn01917, Flux{value=0.0, consed=true, index=176}
consed, rxn00101, Flux{value=0.0, consed=true, index=177}
free, rxn00555, Flux{value=0.011100306512, consed=false, index=52}
consed, rxn01111, Flux{value=4.348035332493, consed=true, index=178}
free, rxn00011, Flux{value=9.642057164535, consed=false, index=53}
free, rxn00980, Flux{value=7.897223971018, consed=false, index=54}
consed, rxn01360, Flux{value=0.117010152988, consed=true, index=179}
consed, rxn00137, Flux{value=8.112499371779, consed=true, index=180}
consed, rxn02476, Flux{value=0.0, consed=true, index=181}
free, EX_CO2D_transposed, Flux{value=0.060346155267, consed=false, index=55}
free, rxn01332, Flux{value=0.01990820105, consed=false, index=56}
consed, rxn03136_transposed, Flux{value=0.0, consed=true, index=182}
free, rxn00241, Flux{value=9.00914568663, consed=false, index=57}
consed, rxn00251, Flux{value=9.736818958414, consed=true, index=183}
free, pgctr2, Flux{value=7.810767191383, consed=false, index=58}
free, rxn01964, Flux{value=7.653513957868, consed=false, index=59}
consed, rxn08544, Flux{value=4.376999095128, consed=true, index=184}
free, rxn00187, Flux{value=9.188642742642, consed=false, index=60}
free, rxn00187_reversed, Flux{value=0.036411420451, consed=false, index=61}
free, pgctr3, Flux{value=0.885303473602, consed=false, index=62}
free, rxn05239, Flux{value=8.112499371779, consed=false, index=63}
free, rxn00283, Flux{value=8.56948728048, consed=false, index=64}
consed, rxn00300, Flux{value=0.0, consed=true, index=185}
free, rxn00704, Flux{value=6.633207238296, consed=false, index=65}
free, rxn09218, Flux{value=0.008977901553, consed=false, index=66}
free, rxn10447, Flux{value=8.130789361111, consed=false, index=67}
free, rxn08238, Flux{value=0.003603635102, consed=false, index=68}
consed, rxn02988_ex0, Flux{value=0.0, consed=true, index=186}
consed, rxn02938_ex0, Flux{value=0.0, consed=true, index=187}
consed, rxn00649_transposed_ex0, Flux{value=0.0, consed=true, index=188}
consed, rxn00802_transposed_ex0, Flux{value=0.0, consed=true, index=189}
consed, rxn02201_ex0, Flux{value=8.181672567084, consed=true, index=190}
consed, rxn00474_ex0, Flux{value=0.0, consed=true, index=191}
free, rxn01362_ex0, Flux{value=9.792136646401, consed=false, index=69}
consed, rxn01973_transposed_ex0, Flux{value=0.0, consed=true, index=192}
free, rxn02200_ex0, Flux{value=8.181672567084, consed=false, index=70}
free, rxn00199_transposed_ex0, Flux{value=0.698461826077, consed=false, index=71}
free, rxn00710_transposed_ex0, Flux{value=0.722567082495, consed=false, index=72}
consed, rxn02341_transposed_ex0, Flux{value=0.0, consed=true, index=193}
consed, rxn01208_transposed_ex0, Flux{value=0.0, consed=true, index=194}
consed, rxn00952_transposed_ex0, Flux{value=0.059171686313, consed=true, index=195}
consed, rxn01644_ex0, Flux{value=0.0, consed=true, index=196}
consed, rxn00293_ex0, Flux{value=0.0, consed=true, index=197}
free, rxn05957_transposed_ex0, Flux{value=8.123887071821, consed=false, index=73}
free, rxn00740_transposed_ex0, Flux{value=8.183058758134, consed=false, index=74}
free, rxn01019_ex0, Flux{value=0.117010152988, consed=false, index=75}
free, rxn00800_transposed_ex0, Flux{value=4.376999095128, consed=false, index=76}
consed, rxn03136_transposed_ex0, Flux{value=0.0, consed=true, index=198}
free, rxn00251_ex0, Flux{value=9.853829111402, consed=false, index=77}


Reaction flux 2
consed, rxn00806, Flux{value=0.0, consed=true, index=0}
consed, rxn00062, Flux{value=4.641995939185, consed=true, index=1}
free, Mgtr1, Flux{value=3.799040053594, consed=false, index=0}
consed, rxn00313, Flux{value=0.0, consed=true, index=2}
consed, rxn01827, Flux{value=0.0, consed=true, index=3}
free, rxn09392, Flux{value=5.650405525316, consed=false, index=1}
consed, rxn02251, Flux{value=0.480946537255, consed=true, index=4}
consed, rxn00119, Flux{value=2.46165526824, consed=true, index=5}
consed, dil11, Flux{value=0.263932625466, consed=true, index=6}
consed, rxn08043, Flux{value=5.277185064694, consed=true, index=7}
consed, rxn00770, Flux{value=5.844391751145, consed=true, index=8}
consed, rxn00410, Flux{value=2.368071897625, consed=true, index=9}
consed, rxn01200, Flux{value=0.123363276988, consed=true, index=10}
consed, rxn02988, Flux{value=0.0, consed=true, index=11}
consed, GAK, Flux{value=0.0, consed=true, index=12}
consed, rxn00785, Flux{value=0.662912990141, consed=true, index=13}
consed, rxn02938, Flux{value=0.0, consed=true, index=14}
consed, rxn01333, Flux{value=7.15836328635, consed=true, index=15}
free, rxn01333_reversed, Flux{value=6.899615326557, consed=false, index=2}
consed, CO2D_sink, Flux{value=2.025728397382, consed=true, index=16}
free, rxn08237, Flux{value=3.743028351486, consed=false, index=3}
consed, rxn00325, Flux{value=0.541371398776, consed=true, index=17}
free, rxn08472, Flux{value=7.20541735255, consed=false, index=4}
consed, FTR, Flux{value=4.480855126363, consed=true, index=18}
consed, rxn02213, Flux{value=0.505099057119, consed=true, index=19}
consed, rxn01465, Flux{value=1.147017583625, consed=true, index=20}
consed, rxn00726, Flux{value=0.0, consed=true, index=21}
consed, rxn00337, Flux{value=0.0, consed=true, index=22}
consed, FUMtpp, Flux{value=2.65013442322, consed=true, index=23}
free, ATPm, Flux{value=8.002488462075, consed=false, index=5}
consed, rxn03840, Flux{value=0.976200268825, consed=true, index=24}
consed, rxn01116, Flux{value=6.050585597298, consed=true, index=25}
free, rxn09276, Flux{value=5.694377660954, consed=false, index=6}
consed, rxn00649_transposed, Flux{value=0.0, consed=true, index=26}
consed, rxn01513, Flux{value=5.675850498861, consed=true, index=27}
free, rxn01513_reversed, Flux{value=5.675850498861, consed=false, index=7}
consed, rxn02475, Flux{value=0.0, consed=true, index=28}
consed, rxn00304, Flux{value=5.737034496769, consed=true, index=29}
consed, GLCP, Flux{value=0.990152672879, consed=true, index=30}
consed, HCO3tex, Flux{value=1.0, consed=true, index=31}
consed, HCO3tabc, Flux{value=1.16986978156, consed=true, index=32}
free, HCO3tabc_reversed, Flux{value=5.674735154762, consed=false, index=8}
consed, rxn00786, Flux{value=2.702859439525, consed=true, index=33}
consed, rxn00117, Flux{value=0.236171585021, consed=true, index=34}
consed, rxn00260, Flux{value=1.147017583625, consed=true, index=35}
consed, rxn00097, Flux{value=3.263801907394, consed=true, index=36}
consed, rxn01637, Flux{value=0.0, consed=true, index=37}
consed, rxn00102, Flux{value=1.360402539242, consed=true, index=38}
consed, rxn01406, Flux{value=0.0, consed=true, index=39}
consed, rxn01334, Flux{value=0.386118758455, consed=true, index=40}
consed, rxn06076, Flux{value=0.0, consed=true, index=41}
consed, rxn01673, Flux{value=5.930727200093, consed=true, index=42}
free, rxn01673_reversed, Flux{value=5.930727200093, consed=false, index=9}
consed, rxn00459, Flux{value=1.312234624255, consed=true, index=43}
consed, rxn00802_transposed, Flux{value=0.0, consed=true, index=44}
consed, rxn00237, Flux{value=7.131890414479, consed=true, index=45}
consed, rxn03080, Flux{value=0.0, consed=true, index=46}
consed, rxn01636, Flux{value=0.0, consed=true, index=47}
consed, rxn00545, Flux{value=5.35912502536, consed=true, index=48}
free, rxn10481, Flux{value=6.087689783361, consed=false, index=10}
free, rxn10481_reversed, Flux{value=6.087725913683, consed=false, index=11}
consed, rxn00392, Flux{value=0.0, consed=true, index=49}
free, rxn00460, Flux{value=2.225483683219, consed=false, index=12}
consed, rxn13643, Flux{value=0.990152672879, consed=true, index=50}
consed, rxn03057, Flux{value=0.0, consed=true, index=51}
consed, rxn00747, Flux{value=3.08897819798, consed=true, index=52}
consed, rxn01255, Flux{value=0.0, consed=true, index=53}
consed, rxn05040, Flux{value=0.0, consed=true, index=54}
free, rxn00695, Flux{value=0.990152672879, consed=false, index=13}
consed, rxn00777, Flux{value=5.209236520801, consed=true, index=55}
consed, rxn00193, Flux{value=1.619845224534, consed=true, index=56}
consed, rxn00340, Flux{value=0.0, consed=true, index=57}
consed, rxn00409, Flux{value=4.787199190324, consed=true, index=58}
consed, rxn00139, Flux{value=0.0, consed=true, index=59}
consed, rxn01018, Flux{value=1.147017583625, consed=true, index=60}
free, dil19, Flux{value=0.044778036229, consed=false, index=14}
consed, rxn03173, Flux{value=0.0, consed=true, index=61}
consed, rxn12822, Flux{value=7.177748017081, consed=true, index=62}
free, COBALT2abcpp_syn, Flux{value=5.875940781346, consed=false, index=15}
consed, HCO3ctr, Flux{value=6.025508571845, consed=true, index=63}
free, HCO3ctr_reversed, Flux{value=6.385911111087, consed=false, index=16}
consed, rxn02201, Flux{value=5.558003732086, consed=true, index=64}
consed, rxn00203, Flux{value=0.0, consed=true, index=65}
consed, rxn00493, Flux{value=0.0, consed=true, index=66}
free, NO3abcpp, Flux{value=5.902790129982, consed=false, index=17}
free, dil25, Flux{value=0.3737280417, consed=false, index=18}
free, dil23, Flux{value=0.447058280469, consed=false, index=19}
consed, ppp_hlf2, Flux{value=5.87245216961, consed=true, index=67}
free, ppp_hlf2_reversed, Flux{value=6.579435553871, consed=false, index=20}
consed, rxn00474, Flux{value=5.947677435253, consed=true, index=68}
consed, Rubpctr, Flux{value=0.841349076497, consed=true, index=69}
consed, rxn03087, Flux{value=0.0, consed=true, index=70}
consed, rxn01100, Flux{value=0.0, consed=true, index=71}
consed, dil27, Flux{value=0.060424861521, consed=true, index=72}
consed, rxn01362, Flux{value=8.494526174365, consed=true, index=73}
consed, rxn01974, Flux{value=0.0, consed=true, index=74}
consed, rxn00737, Flux{value=0.0, consed=true, index=75}
free, rxn01345, Flux{value=0.489517106405, consed=false, index=21}
free, rxn09122, Flux{value=5.565049937613, consed=false, index=22}
consed, rxn01353, Flux{value=0.0, consed=true, index=76}
consed, rxn06075, Flux{value=0.0, consed=true, index=77}
free, ppp_hlf1, Flux{value=5.572114836612, consed=false, index=23}
free, ppp_hlf1_reversed, Flux{value=5.537274194615, consed=false, index=24}
consed, rxn01485, Flux{value=0.122308437412, consed=true, index=78}
consed, rxn00364, Flux{value=2.368071897625, consed=true, index=79}
consed, rxn01973_transposed, Flux{value=0.0, consed=true, index=80}
consed, rxn00839, Flux{value=0.0, consed=true, index=81}
consed, rxn00272, Flux{value=0.0, consed=true, index=82}
consed, rxn02503, Flux{value=5.558003732086, consed=true, index=83}
consed, rxn00214, Flux{value=0.087989340115, consed=true, index=84}
consed, rxn02320, Flux{value=0.0, consed=true, index=85}
free, rxn02200, Flux{value=5.558003732086, consed=false, index=25}
consed, SUCCtpp, Flux{value=6.099435345805, consed=true, index=86}
consed, rxn12510, Flux{value=0.0, consed=true, index=87}
free, rxn05195, Flux{value=4.233785521096, consed=false, index=26}
free, rxn05195_reversed, Flux{value=4.228925829334, consed=false, index=27}
consed, rxn00299, Flux{value=0.0, consed=true, index=88}
consed, rxn08096, Flux{value=0.179778932487, consed=true, index=89}
consed, rxn00363, Flux{value=2.368071897625, consed=true, index=90}
consed, rxn00333, Flux{value=0.541371398776, consed=true, index=91}
consed, rxn00199_transposed, Flux{value=2.328572218208, consed=true, index=92}
consed, MECDPDH_syn, Flux{value=0.0, consed=true, index=93}
consed, rxn02374, Flux{value=1.147017583625, consed=true, index=94}
consed, rxn02160, Flux{value=0.0, consed=true, index=95}
consed, rxn03909, Flux{value=0.0, consed=true, index=96}
consed, THRPD, Flux{value=0.0, consed=true, index=97}
consed, rxn02402, Flux{value=0.0, consed=true, index=98}
consed, dil9, Flux{value=0.164330104122, consed=true, index=99}
consed, rxn02835, Flux{value=2.65013442322, consed=true, index=100}
consed, rxn00791, Flux{value=0.0, consed=true, index=101}
consed, rxn02212, Flux{value=0.505099057119, consed=true, index=102}
consed, rxn01257, Flux{value=0.976200268825, consed=true, index=103}
consed, rxn11978, Flux{value=0.541371398776, consed=true, index=104}
free, rxn08955, Flux{value=3.462774237126, consed=false, index=28}
consed, CA, Flux{value=3.711221106014, consed=true, index=105}
free, CA_reversed, Flux{value=4.071623645256, consed=false, index=29}
consed, rxn00442, Flux{value=0.0, consed=true, index=106}
consed, rxn01022, Flux{value=0.0, consed=true, index=107}
consed, rxn00048, Flux{value=0.0, consed=true, index=108}
consed, rxn00361, Flux{value=4.480855126363, consed=true, index=109}
consed, rxn00710_transposed, Flux{value=2.46165526824, consed=true, index=110}
consed, rxn05039_transposed, Flux{value=0.0, consed=true, index=111}
free, dil1, Flux{value=0.056374179396, consed=false, index=30}
consed, rxn00379, Flux{value=4.480855126363, consed=true, index=112}
free, rxn00104, Flux{value=3.57395946548, consed=false, index=31}
consed, rxn00558, Flux{value=1.715755421416, consed=true, index=113}
consed, rxn03910, Flux{value=0.0, consed=true, index=114}
consed, rxn02937, Flux{value=0.0, consed=true, index=115}
consed, rxn00916, Flux{value=0.0, consed=true, index=116}
consed, rxn02341_transposed, Flux{value=0.0, consed=true, index=117}
consed, rxn01208_transposed, Flux{value=0.0, consed=true, index=118}
consed, rxn01300, Flux{value=0.0, consed=true, index=119}
consed, rxn01256, Flux{value=0.0, consed=true, index=120}
consed, rxn01106, Flux{value=3.695227479989, consed=true, index=121}
free, rxn01106_reversed, Flux{value=2.43936703513, consed=false, index=32}
consed, rxn01187, Flux{value=6.80202122243, consed=true, index=122}
consed, rxn00301, Flux{value=4.009766119142, consed=true, index=123}
consed, rxn00790, Flux{value=0.0, consed=true, index=124}
consed, rxn05231, Flux{value=0.0, consed=true, index=125}
consed, rxn09271, Flux{value=6.099435345805, consed=true, index=126}
consed, rxn02508, Flux{value=0.0, consed=true, index=127}
free, rxn00147, Flux{value=1.007604026255, consed=false, index=33}
free, ATP_M, Flux{value=6.204856297972, consed=false, index=34}
consed, rxn07335, Flux{value=0.0, consed=true, index=128}
free, AKGtpp, Flux{value=0.179778932487, consed=false, index=35}
consed, rxn08633, Flux{value=0.528948061187, consed=true, index=129}
consed, rxn01258, Flux{value=0.0, consed=true, index=130}
consed, rxn00789, Flux{value=2.65013442322, consed=true, index=131}
consed, rxn00952_transposed, Flux{value=6.099435345805, consed=true, index=132}
consed, rxn01138, Flux{value=0.0, consed=true, index=133}
consed, rxn03908, Flux{value=0.0, consed=true, index=134}
consed, rxn01739, Flux{value=0.0, consed=true, index=135}
consed, dil29, Flux{value=0.057970432919, consed=true, index=136}
consed, rxn01644, Flux{value=0.0, consed=true, index=137}
consed, rxn01000, Flux{value=0.0, consed=true, index=138}
consed, rxn01069, Flux{value=0.0, consed=true, index=139}
consed, rxn00126, Flux{value=0.0, consed=true, index=140}
consed, PYRtpp, Flux{value=0.950432142913, consed=true, index=141}
consed, rxn00127, Flux{value=0.0, consed=true, index=142}
consed, rxn02834, Flux{value=2.65013442322, consed=true, index=143}
consed, rxn03194, Flux{value=5.277185064694, consed=true, index=144}
consed, rxn02342, Flux{value=0.0, consed=true, index=145}
consed, rxn03168, Flux{value=0.0, consed=true, index=146}
free, ppp_hlf3, Flux{value=0.672142742265, consed=false, index=36}
consed, rxn00293, Flux{value=0.0, consed=true, index=147}
consed, rxn01678, Flux{value=0.0, consed=true, index=148}
consed, rxn05957_transposed, Flux{value=6.099435345805, consed=true, index=149}
free, rxn00548, Flux{value=0.702585876625, consed=false, index=37}
consed, rxn00527, Flux{value=0.0, consed=true, index=150}
free, rxn08923, Flux{value=6.281389048314, consed=false, index=38}
consed, rxn00405, Flux{value=0.0, consed=true, index=151}
consed, rxn00018, Flux{value=0.360402539242, consed=true, index=152}
consed, rxn03175, Flux{value=2.65013442322, consed=true, index=153}
free, rxn08632, Flux{value=0.528948061187, consed=false, index=39}
consed, rxn00740_transposed, Flux{value=0.0, consed=true, index=154}
consed, rxn02507, Flux{value=0.0, consed=true, index=155}
consed, rxn00903, Flux{value=5.02895473136, consed=true, index=156}
consed, rxn00656, Flux{value=0.0, consed=true, index=157}
free, dil7, Flux{value=1.564201617881, consed=false, index=40}
consed, rxn02504, Flux{value=0.0, consed=true, index=158}
free, rxn04027, Flux{value=0.0055940305, consed=false, index=41}
free, rxn00549, Flux{value=3.029993627535, consed=false, index=42}
free, rxn01343, Flux{value=0.428577584391, consed=false, index=43}
consed, THRPS, Flux{value=0.0, consed=true, index=159}
consed, rxn03907, Flux{value=0.0, consed=true, index=160}
consed, rxn01019, Flux{value=1.147017583625, consed=true, index=161}
free, H2CO3_NAt_syn, Flux{value=5.504865373201, consed=false, index=44}
consed, rxn01682, Flux{value=5.947677435253, consed=true, index=162}
free, rxn00148, Flux{value=6.179743808489, consed=false, index=45}
consed, rxn00858, Flux{value=0.0, consed=true, index=163}
consed, rxn00904, Flux{value=5.02895473136, consed=true, index=164}
consed, rxn00373, Flux{value=0.541371398776, consed=true, index=165}
free, rxn00411, Flux{value=7.155271087949, consed=false, index=46}
consed, rxn00225, Flux{value=6.099435345805, consed=true, index=166}
consed, rxn00141, Flux{value=0.0, consed=true, index=167}
consed, rxn01575, Flux{value=0.0, consed=true, index=168}
consed, rxn00778, Flux{value=0.0, consed=true, index=169}
consed, rxn05233, Flux{value=0.0, consed=true, index=170}
consed, rxn00003, Flux{value=0.0, consed=true, index=171}
free, rxn02380_transposed, Flux{value=0.07256760678, consed=false, index=47}
free, rxn00213, Flux{value=0.093583370615, consed=false, index=48}
consed, rxn03841, Flux{value=0.0, consed=true, index=172}
free, rxn00239, Flux{value=4.009766119142, consed=false, index=49}
consed, rxn00800_transposed, Flux{value=2.65013442322, consed=true, index=173}
consed, rxn00467, Flux{value=1.147017583625, consed=true, index=174}
free, dil17, Flux{value=0.05410882912, consed=false, index=50}
consed, rxn01512, Flux{value=0.0, consed=true, index=175}
free, dil5, Flux{value=0.051535123071, consed=false, index=51}
consed, rxn01917, Flux{value=0.0, consed=true, index=176}
consed, rxn00101, Flux{value=0.0, consed=true, index=177}
free, rxn00555, Flux{value=0.122308437412, consed=false, index=52}
consed, rxn01111, Flux{value=0.841349076497, consed=true, index=178}
free, rxn00011, Flux{value=5.277185064694, consed=false, index=53}
free, rxn00980, Flux{value=0.541371398776, consed=false, index=54}
consed, rxn01360, Flux{value=1.147017583625, consed=true, index=179}
consed, rxn00137, Flux{value=4.480855126363, consed=true, index=180}
consed, rxn02476, Flux{value=0.0, consed=true, index=181}
free, EX_CO2D_transposed, Flux{value=5.770986010411, consed=false, index=55}
free, rxn01332, Flux{value=0.505099057119, consed=false, index=56}
consed, rxn03136_transposed, Flux{value=0.0, consed=true, index=182}
free, rxn00241, Flux{value=5.404622036853, consed=false, index=57}
consed, rxn00251, Flux{value=7.961050659769, consed=true, index=183}
free, pgctr2, Flux{value=0.480946537255, consed=false, index=58}
free, rxn01964, Flux{value=5.947677435253, consed=false, index=59}
consed, rxn08544, Flux{value=2.65013442322, consed=true, index=184}
free, rxn00187, Flux{value=4.053366966739, consed=false, index=60}
free, rxn00187_reversed, Flux{value=2.270489218931, consed=false, index=61}
free, pgctr3, Flux{value=1.201751615738, consed=false, index=62}
free, rxn05239, Flux{value=4.480855126363, consed=false, index=63}
free, rxn00283, Flux{value=5.02895473136, consed=false, index=64}
consed, rxn00300, Flux{value=0.0, consed=true, index=185}
free, rxn00704, Flux{value=0.151553803534, consed=false, index=65}
free, rxn09218, Flux{value=0.950432142913, consed=false, index=66}
free, rxn10447, Flux{value=7.099587202726, consed=false, index=67}
free, rxn08238, Flux{value=1.489195128627, consed=false, index=68}
consed, rxn02988_ex0, Flux{value=0.0, consed=true, index=186}
consed, rxn02938_ex0, Flux{value=0.0, consed=true, index=187}
consed, rxn00649_transposed_ex0, Flux{value=0.0, consed=true, index=188}
consed, rxn00802_transposed_ex0, Flux{value=0.0, consed=true, index=189}
consed, rxn02201_ex0, Flux{value=5.968634174841, consed=true, index=190}
consed, rxn00474_ex0, Flux{value=0.0, consed=true, index=191}
free, rxn01362_ex0, Flux{value=7.386125744446, consed=false, index=69}
consed, rxn01973_transposed_ex0, Flux{value=0.0, consed=true, index=192}
free, rxn02200_ex0, Flux{value=5.968634174841, consed=false, index=70}
free, rxn00199_transposed_ex0, Flux{value=2.328572218208, consed=false, index=71}
free, rxn00710_transposed_ex0, Flux{value=6.032870906125, consed=false, index=72}
consed, rxn02341_transposed_ex0, Flux{value=0.0, consed=true, index=193}
consed, rxn01208_transposed_ex0, Flux{value=0.0, consed=true, index=194}
consed, rxn00952_transposed_ex0, Flux{value=6.099435345805, consed=true, index=195}
consed, rxn01644_ex0, Flux{value=0.0, consed=true, index=196}
consed, rxn00293_ex0, Flux{value=0.0, consed=true, index=197}
free, rxn05957_transposed_ex0, Flux{value=0.60890085634, consed=false, index=73}
free, rxn00740_transposed_ex0, Flux{value=6.708336202145, consed=false, index=74}
free, rxn01019_ex0, Flux{value=1.147017583625, consed=false, index=75}
free, rxn00800_transposed_ex0, Flux{value=2.65013442322, consed=false, index=76}
consed, rxn03136_transposed_ex0, Flux{value=0.0, consed=true, index=198}
free, rxn00251_ex0, Flux{value=9.108068243394, consed=false, index=77}


Reaction flux 3
consed, rxn00806, Flux{value=0.0, consed=true, index=0}
consed, rxn00062, Flux{value=5.448279440343, consed=true, index=1}
free, Mgtr1, Flux{value=5.843024878362, consed=false, index=0}
consed, rxn00313, Flux{value=0.0, consed=true, index=2}
consed, rxn01827, Flux{value=0.0, consed=true, index=3}
free, rxn09392, Flux{value=0.120212522502, consed=false, index=1}
consed, rxn02251, Flux{value=0.102833401963, consed=true, index=4}
consed, rxn00119, Flux{value=5.456408425559, consed=true, index=5}
consed, dil11, Flux{value=0.580160808831, consed=true, index=6}
consed, rxn08043, Flux{value=0.728568475643, consed=true, index=7}
consed, rxn00770, Flux{value=3.413305900578, consed=true, index=8}
consed, rxn00410, Flux{value=5.396914861704, consed=true, index=9}
consed, rxn01200, Flux{value=3.998788758942, consed=true, index=10}
consed, rxn02988, Flux{value=0.0, consed=true, index=11}
consed, GAK, Flux{value=0.0, consed=true, index=12}
consed, rxn00785, Flux{value=1.645811490019, consed=true, index=13}
consed, rxn02938, Flux{value=0.0, consed=true, index=14}
consed, rxn01333, Flux{value=1.571499259758, consed=true, index=15}
free, rxn01333_reversed, Flux{value=3.522119742348, consed=false, index=2}
consed, CO2D_sink, Flux{value=5.348708905304, consed=true, index=16}
free, rxn08237, Flux{value=5.831860739335, consed=false, index=3}
consed, rxn00325, Flux{value=0.053962728345, consed=true, index=17}
free, rxn08472, Flux{value=2.991101390285, consed=false, index=4}
consed, FTR, Flux{value=2.124054418892, consed=true, index=18}
consed, rxn02213, Flux{value=0.217682041017, consed=true, index=19}
consed, rxn01465, Flux{value=1.250867771824, consed=true, index=20}
consed, rxn00726, Flux{value=0.0, consed=true, index=21}
consed, rxn00337, Flux{value=0.0, consed=true, index=22}
consed, FUMtpp, Flux{value=2.304031133818, consed=true, index=23}
free, ATPm, Flux{value=3.628525605755, consed=false, index=5}
consed, rxn03840, Flux{value=1.308379985966, consed=true, index=24}
consed, rxn01116, Flux{value=2.39826027156, consed=true, index=25}
free, rxn09276, Flux{value=3.002944487226, consed=false, index=6}
consed, rxn00649_transposed, Flux{value=0.0, consed=true, index=26}
consed, rxn01513, Flux{value=3.016162147103, consed=true, index=27}
free, rxn01513_reversed, Flux{value=3.016162147103, consed=false, index=7}
consed, rxn02475, Flux{value=0.0, consed=true, index=28}
consed, rxn00304, Flux{value=6.15884954178, consed=true, index=29}
consed, GLCP, Flux{value=0.901077915351, consed=true, index=30}
consed, HCO3tex, Flux{value=1.0, consed=true, index=31}
consed, HCO3tabc, Flux{value=1.834839951095, consed=true, index=32}
free, HCO3tabc_reversed, Flux{value=3.175127748737, consed=false, index=8}
consed, rxn00786, Flux{value=6.147896091869, consed=true, index=33}
consed, rxn00117, Flux{value=7.602088393507, consed=true, index=34}
consed, rxn00260, Flux{value=1.250867771824, consed=true, index=35}
consed, rxn00097, Flux{value=3.78421891426, consed=true, index=36}
consed, rxn01637, Flux{value=0.0, consed=true, index=37}
consed, rxn00102, Flux{value=1.452687433678, consed=true, index=38}
consed, rxn01406, Flux{value=0.0, consed=true, index=39}
consed, rxn01334, Flux{value=4.803912910072, consed=true, index=40}
consed, rxn06076, Flux{value=0.0, consed=true, index=41}
consed, rxn01673, Flux{value=5.281059905164, consed=true, index=42}
free, rxn01673_reversed, Flux{value=5.281059905164, consed=false, index=9}
consed, rxn00459, Flux{value=1.979151803129, consed=true, index=43}
consed, rxn00802_transposed, Flux{value=0.0, consed=true, index=44}
consed, rxn00237, Flux{value=3.43970730939, consed=true, index=45}
consed, rxn03080, Flux{value=0.0, consed=true, index=46}
consed, rxn01636, Flux{value=0.0, consed=true, index=47}
consed, rxn00545, Flux{value=6.810107693953, consed=true, index=48}
free, rxn10481, Flux{value=5.367254591898, consed=false, index=10}
free, rxn10481_reversed, Flux{value=5.366972204901, consed=false, index=11}
consed, rxn00392, Flux{value=0.0, consed=true, index=49}
free, rxn00460, Flux{value=2.145679967948, consed=false, index=12}
consed, rxn13643, Flux{value=0.901077915351, consed=true, index=50}
consed, rxn03057, Flux{value=0.0, consed=true, index=51}
consed, rxn00747, Flux{value=1.343983181797, consed=true, index=52}
consed, rxn01255, Flux{value=0.0, consed=true, index=53}
consed, rxn05040, Flux{value=0.0, consed=true, index=54}
free, rxn00695, Flux{value=0.901077915351, consed=false, index=13}
consed, rxn00777, Flux{value=2.048406239845, consed=true, index=55}
consed, rxn00193, Flux{value=0.56193069031, consed=true, index=56}
consed, rxn00340, Flux{value=0.0, consed=true, index=57}
consed, rxn00409, Flux{value=3.889841908536, consed=true, index=58}
consed, rxn00139, Flux{value=0.0, consed=true, index=59}
consed, rxn01018, Flux{value=1.250867771824, consed=true, index=60}
free, dil19, Flux{value=0.230309905768, consed=false, index=14}
consed, rxn03173, Flux{value=0.0, consed=true, index=61}
consed, rxn12822, Flux{value=2.206719589015, consed=true, index=62}
free, COBALT2abcpp_syn, Flux{value=6.122988717267, consed=false, index=15}
consed, HCO3ctr, Flux{value=5.825245134229, consed=true, index=63}
free, HCO3ctr_reversed, Flux{value=5.372557700551, consed=false, index=16}
consed, rxn02201, Flux{value=0.863319145226, consed=true, index=64}
consed, rxn00203, Flux{value=0.0, consed=true, index=65}
consed, rxn00493, Flux{value=0.0, consed=true, index=66}
free, NO3abcpp, Flux{value=3.039023180366, consed=false, index=17}
free, dil25, Flux{value=0.035757534601, consed=false, index=18}
free, dil23, Flux{value=0.001696009935, consed=false, index=19}
consed, ppp_hlf2, Flux{value=2.313435544094, consed=true, index=67}
free, ppp_hlf2_reversed, Flux{value=1.97750394158, consed=false, index=20}
consed, rxn00474, Flux{value=5.5473515979, consed=true, index=68}
consed, Rubpctr, Flux{value=0.349854031715, consed=true, index=69}
consed, rxn03087, Flux{value=0.0, consed=true, index=70}
consed, rxn01100, Flux{value=0.0, consed=true, index=71}
consed, dil27, Flux{value=0.048870673617, consed=true, index=72}
consed, rxn01362, Flux{value=5.717337034395, consed=true, index=73}
consed, rxn01974, Flux{value=0.0, consed=true, index=74}
consed, rxn00737, Flux{value=0.0, consed=true, index=75}
free, rxn01345, Flux{value=4.849844841681, consed=false, index=21}
free, rxn09122, Flux{value=2.465376822903, consed=false, index=22}
consed, rxn01353, Flux{value=0.0, consed=true, index=76}
consed, rxn06075, Flux{value=0.0, consed=true, index=77}
free, ppp_hlf1, Flux{value=1.143486799309, consed=false, index=23}
free, ppp_hlf1_reversed, Flux{value=2.665599041914, consed=false, index=24}
consed, rxn01485, Flux{value=0.088552350724, consed=true, index=78}
consed, rxn00364, Flux{value=5.396914861704, consed=true, index=79}
consed, rxn01973_transposed, Flux{value=0.0, consed=true, index=80}
consed, rxn00839, Flux{value=0.0, consed=true, index=81}
consed, rxn00272, Flux{value=0.0, consed=true, index=82}
consed, rxn02503, Flux{value=0.863319145226, consed=true, index=83}
consed, rxn00214, Flux{value=0.053855064615, consed=true, index=84}
consed, rxn02320, Flux{value=0.0, consed=true, index=85}
free, rxn02200, Flux{value=0.863319145227, consed=false, index=25}
consed, SUCCtpp, Flux{value=2.613497677879, consed=true, index=86}
consed, rxn12510, Flux{value=0.0, consed=true, index=87}
free, rxn05195, Flux{value=3.630845490791, consed=false, index=26}
free, rxn05195_reversed, Flux{value=3.630563103794, consed=false, index=27}
consed, rxn00299, Flux{value=0.0, consed=true, index=88}
consed, rxn08096, Flux{value=0.437442704638, consed=true, index=89}
consed, rxn00363, Flux{value=5.396914861704, consed=true, index=90}
consed, rxn00333, Flux{value=0.053962728345, consed=true, index=91}
consed, rxn00199_transposed, Flux{value=1.65008963044, consed=true, index=92}
consed, MECDPDH_syn, Flux{value=0.0, consed=true, index=93}
consed, rxn02374, Flux{value=1.250867771824, consed=true, index=94}
consed, rxn02160, Flux{value=0.0, consed=true, index=95}
consed, rxn03909, Flux{value=0.0, consed=true, index=96}
consed, THRPD, Flux{value=0.0, consed=true, index=97}
consed, rxn02402, Flux{value=0.0, consed=true, index=98}
consed, dil9, Flux{value=0.447414843647, consed=true, index=99}
consed, rxn02835, Flux{value=2.304031133818, consed=true, index=100}
consed, rxn00791, Flux{value=0.0, consed=true, index=101}
consed, rxn02212, Flux{value=0.217682041017, consed=true, index=102}
consed, rxn01257, Flux{value=1.308379985966, consed=true, index=103}
consed, rxn11978, Flux{value=0.053962728345, consed=true, index=104}
free, rxn08955, Flux{value=2.805942119303, consed=false, index=28}
consed, CA, Flux{value=2.590744628205, consed=true, index=105}
free, CA_reversed, Flux{value=2.138057194527, consed=false, index=29}
consed, rxn00442, Flux{value=0.0, consed=true, index=106}
consed, rxn01022, Flux{value=0.0, consed=true, index=107}
consed, rxn00048, Flux{value=0.0, consed=true, index=108}
consed, rxn00361, Flux{value=2.124054418892, consed=true, index=109}
consed, rxn00710_transposed, Flux{value=5.456408425559, consed=true, index=110}
consed, rxn05039_transposed, Flux{value=0.0, consed=true, index=111}
free, dil1, Flux{value=0.927693416973, consed=false, index=30}
consed, rxn00379, Flux{value=2.124054418892, consed=true, index=112}
free, rxn00104, Flux{value=3.792865135978, consed=false, index=31}
consed, rxn00558, Flux{value=0.180031919713, consed=true, index=113}
consed, rxn03910, Flux{value=0.0, consed=true, index=114}
consed, rxn02937, Flux{value=0.0, consed=true, index=115}
consed, rxn00916, Flux{value=0.0, consed=true, index=116}
consed, rxn02341_transposed, Flux{value=0.0, consed=true, index=117}
consed, rxn01208_transposed, Flux{value=0.0, consed=true, index=118}
consed, rxn01300, Flux{value=0.0, consed=true, index=119}
consed, rxn01256, Flux{value=0.0, consed=true, index=120}
consed, rxn01106, Flux{value=2.158481709502, consed=true, index=121}
free, rxn01106_reversed, Flux{value=3.209940095658, consed=false, index=32}
consed, rxn01187, Flux{value=3.229125297878, consed=true, index=122}
consed, rxn00301, Flux{value=6.741086826008, consed=true, index=123}
consed, rxn00790, Flux{value=0.0, consed=true, index=124}
consed, rxn05231, Flux{value=0.0, consed=true, index=125}
consed, rxn09271, Flux{value=2.613497677879, consed=true, index=126}
consed, rxn02508, Flux{value=0.0, consed=true, index=127}
free, rxn00147, Flux{value=3.935679421166, consed=false, index=33}
free, ATP_M, Flux{value=3.879191415529, consed=false, index=34}
consed, rxn07335, Flux{value=0.0, consed=true, index=128}
free, AKGtpp, Flux{value=0.437442704638, consed=false, index=35}
consed, rxn08633, Flux{value=0.650716235492, consed=true, index=129}
consed, rxn01258, Flux{value=0.0, consed=true, index=130}
consed, rxn00789, Flux{value=2.304031133818, consed=true, index=131}
consed, rxn00952_transposed, Flux{value=2.613497677879, consed=true, index=132}
consed, rxn01138, Flux{value=0.0, consed=true, index=133}
consed, rxn03908, Flux{value=0.0, consed=true, index=134}
consed, rxn01739, Flux{value=0.0, consed=true, index=135}
consed, dil29, Flux{value=0.102644308034, consed=true, index=136}
consed, rxn01644, Flux{value=0.0, consed=true, index=137}
consed, rxn01000, Flux{value=0.0, consed=true, index=138}
consed, rxn01069, Flux{value=0.0, consed=true, index=139}
consed, rxn00126, Flux{value=0.0, consed=true, index=140}
consed, PYRtpp, Flux{value=0.107736705684, consed=true, index=141}
consed, rxn00127, Flux{value=0.0, consed=true, index=142}
consed, rxn02834, Flux{value=2.304031133818, consed=true, index=143}
consed, rxn03194, Flux{value=0.728568475643, consed=true, index=144}
consed, rxn02342, Flux{value=0.0, consed=true, index=145}
consed, rxn03168, Flux{value=0.0, consed=true, index=146}
free, ppp_hlf3, Flux{value=2.768827243069, consed=false, index=36}
consed, rxn00293, Flux{value=0.0, consed=true, index=147}
consed, rxn01678, Flux{value=0.0, consed=true, index=148}
consed, rxn05957_transposed, Flux{value=2.613497677879, consed=true, index=149}
free, rxn00548, Flux{value=0.615627619999, consed=false, index=37}
consed, rxn00527, Flux{value=0.0, consed=true, index=150}
free, rxn08923, Flux{value=3.59806901276, consed=false, index=38}
consed, rxn00405, Flux{value=0.0, consed=true, index=151}
consed, rxn00018, Flux{value=0.452687433678, consed=true, index=152}
consed, rxn03175, Flux{value=2.304031133818, consed=true, index=153}
free, rxn08632, Flux{value=0.650716235492, consed=false, index=39}
consed, rxn00740_transposed, Flux{value=0.0, consed=true, index=154}
consed, rxn02507, Flux{value=0.0, consed=true, index=155}
consed, rxn00903, Flux{value=0.994072663213, consed=true, index=156}
consed, rxn00656, Flux{value=0.0, consed=true, index=157}
free, dil7, Flux{value=0.017894047824, consed=false, index=40}
consed, rxn02504, Flux{value=0.0, consed=true, index=158}
free, rxn04027, Flux{value=0.00563849924, consed=false, index=41}
free, rxn00549, Flux{value=0.697969136685, consed=false, index=42}
free, rxn01343, Flux{value=0.044235921674, consed=false, index=43}
consed, THRPS, Flux{value=0.0, consed=true, index=159}
consed, rxn03907, Flux{value=0.0, consed=true, index=160}
consed, rxn01019, Flux{value=1.250867771824, consed=true, index=161}
free, H2CO3_NAt_syn, Flux{value=2.340287797642, consed=false, index=44}
consed, rxn01682, Flux{value=5.5473515979, consed=true, index=162}
free, rxn00148, Flux{value=5.339966672934, consed=false, index=45}
consed, rxn00858, Flux{value=0.0, consed=true, index=163}
consed, rxn00904, Flux{value=0.994072663213, consed=true, index=164}
consed, rxn00373, Flux{value=0.053962728345, consed=true, index=165}
free, rxn00411, Flux{value=1.507072953168, consed=false, index=46}
consed, rxn00225, Flux{value=2.613497677879, consed=true, index=166}
consed, rxn00141, Flux{value=0.0, consed=true, index=167}
consed, rxn01575, Flux{value=0.0, consed=true, index=168}
consed, rxn00778, Flux{value=0.0, consed=true, index=169}
consed, rxn05233, Flux{value=0.0, consed=true, index=170}
consed, rxn00003, Flux{value=0.0, consed=true, index=171}
free, rxn02380_transposed, Flux{value=0.012237245906, consed=false, index=47}
free, rxn00213, Flux{value=0.059493563855, consed=false, index=48}
consed, rxn03841, Flux{value=0.0, consed=true, index=172}
free, rxn00239, Flux{value=6.741086826008, consed=false, index=49}
consed, rxn00800_transposed, Flux{value=2.304031133818, consed=true, index=173}
consed, rxn00467, Flux{value=1.250867771824, consed=true, index=174}
free, dil17, Flux{value=0.248916920763, consed=false, index=50}
consed, rxn01512, Flux{value=0.0, consed=true, index=175}
free, dil5, Flux{value=1.072748934001, consed=false, index=51}
consed, rxn01917, Flux{value=0.0, consed=true, index=176}
consed, rxn00101, Flux{value=0.0, consed=true, index=177}
free, rxn00555, Flux{value=0.088552350724, consed=false, index=52}
consed, rxn01111, Flux{value=0.349854031715, consed=true, index=178}
free, rxn00011, Flux{value=0.728568475643, consed=false, index=53}
free, rxn00980, Flux{value=0.053962728345, consed=false, index=54}
consed, rxn01360, Flux{value=1.250867771824, consed=true, index=179}
consed, rxn00137, Flux{value=2.124054418892, consed=true, index=180}
consed, rxn02476, Flux{value=0.0, consed=true, index=181}
free, EX_CO2D_transposed, Flux{value=0.685210937786, consed=false, index=55}
free, rxn01332, Flux{value=0.217682041017, consed=false, index=56}
consed, rxn03136_transposed, Flux{value=0.0, consed=true, index=182}
free, rxn00241, Flux{value=4.021944593618, consed=false, index=57}
consed, rxn00251, Flux{value=3.746058056689, consed=true, index=183}
free, pgctr2, Flux{value=0.102833401963, consed=false, index=58}
free, rxn01964, Flux{value=5.5473515979, consed=false, index=59}
consed, rxn08544, Flux{value=2.304031133818, consed=true, index=184}
free, rxn00187, Flux{value=2.019313807794, consed=false, index=60}
free, rxn00187_reversed, Flux{value=3.006205761567, consed=false, index=61}
free, pgctr3, Flux{value=0.802541465393, consed=false, index=62}
free, rxn05239, Flux{value=2.124054418892, consed=false, index=63}
free, rxn00283, Flux{value=0.994072663213, consed=false, index=64}
consed, rxn00300, Flux{value=0.0, consed=true, index=185}
free, rxn00704, Flux{value=0.162137871889, consed=false, index=65}
free, rxn09218, Flux{value=0.107736705684, consed=false, index=66}
free, rxn10447, Flux{value=5.770976810037, consed=false, index=67}
free, rxn08238, Flux{value=0.547388420632, consed=false, index=68}
consed, rxn02988_ex0, Flux{value=0.0, consed=true, index=186}
consed, rxn02938_ex0, Flux{value=0.0, consed=true, index=187}
consed, rxn00649_transposed_ex0, Flux{value=0.0, consed=true, index=188}
consed, rxn00802_transposed_ex0, Flux{value=0.0, consed=true, index=189}
consed, rxn02201_ex0, Flux{value=6.573561937251, consed=true, index=190}
consed, rxn00474_ex0, Flux{value=0.0, consed=true, index=191}
free, rxn01362_ex0, Flux{value=4.642655686847, consed=false, index=69}
consed, rxn01973_transposed_ex0, Flux{value=0.0, consed=true, index=192}
free, rxn02200_ex0, Flux{value=6.573561937251, consed=false, index=70}
free, rxn00199_transposed_ex0, Flux{value=1.65008963044, consed=false, index=71}
free, rxn00710_transposed_ex0, Flux{value=0.260928608836, consed=false, index=72}
consed, rxn02341_transposed_ex0, Flux{value=0.0, consed=true, index=193}
consed, rxn01208_transposed_ex0, Flux{value=0.0, consed=true, index=194}
consed, rxn00952_transposed_ex0, Flux{value=2.613497677879, consed=true, index=195}
consed, rxn01644_ex0, Flux{value=0.0, consed=true, index=196}
consed, rxn00293_ex0, Flux{value=0.0, consed=true, index=197}
free, rxn05957_transposed_ex0, Flux{value=3.93591283527, consed=false, index=73}
free, rxn00740_transposed_ex0, Flux{value=6.549410513149, consed=false, index=74}
free, rxn01019_ex0, Flux{value=1.250867771824, consed=false, index=75}
free, rxn00800_transposed_ex0, Flux{value=2.304031133818, consed=false, index=76}
consed, rxn03136_transposed_ex0, Flux{value=0.0, consed=true, index=198}
free, rxn00251_ex0, Flux{value=4.996925828513, consed=false, index=77}
