# Supplementary material for: Parallel isotope differential modeling for instationary 13C fluxomics at the genome scale
Source: Biotechnol Biofuels. 2020 Jun 8;13:103. doi: 10.1186/s13068-020-01737-5 (PMC7278083; doi:10.1186/s13068-020-01737-5)
Supplement: Supplementary file 3 — Additional file 3. A medium-scale carbon metabolic network of E.coli. [file 13068_2020_1737_MOESM3_ESM.txt]

PROJECT
	NAME	VERSION	FORMAT	DATE	COMMENT
	stoffwstandard.ftbl	1		110101	standard central metabolism	//BIOMASS IS SET TO 0.9 mg/ml Change: 1 symmetric of tcc5	2 The evolution rate of CO2 was not considered precisely in this version. 6 Some trivial drainout was excluded. PGA is reprogrammed towards few pathways and easy handling. 7 5 intermediates were considered to be extra fulx and set free , others were set constant as constraints
NETWORK
	FLUX_NAME	EDUCT_1	EDUCT_2	PRODUCT_1	PRODUCT_2
// This line is a commentary!
// Embden Meyerhof Parnas Pathway
	Glucupt	Gluc		Glc6P		// fehlt bei wolfgang
		#ABCDEF		#ABCDEF		// fehlt bei wolfgang
	hxi	Glc6P		Fru6P			//emp1->hxi
		#ABCDEF		#ABCDEF
	pfk	Fru6P		GAP	GAP		//emp3->pfk
		#ABCDEF		#CBA	#DEF
	eno	GAP		PEP			//emp5->eno
		#ABC		#ABC
	pyk	PEP		Pyr			//emp6->pyk
		#ABC		#ABC
// Pentose Phosphate Pathway
	gdh	Glc6P		CO2	Rul5P		//ppp1->gdh
		#ABCDEF		#A	#BCDEF
	rpe	Rul5P		Xul5P			//ppp2->rpe
		#ABCDE		#ABCDE
	rpi	Rul5P		Rib5P			//ppp3->rpi
		#ABCDE		#ABCDE
	tk2	Xul5P	Ery4P	GAP	Fru6P		//ppp4->tk2
		#ABCDE	#abcd	#CDE	#ABabcd
	tk1	Xul5P	Rib5P	Sed7P	GAP		//ppp5->tk1
		#ABCDE	#abcde	#ABabcde	#CDE
	tal	GAP	Sed7P	Ery4P	Fru6P		//ppp6->tal
		#ABC	#abcdefg	#defg	#abcABC
// Tricarboxylic Acid Cycle
	pdh	Pyr		AcCoA	CO2		//tcc1->pdh
		#ABC		#BC	#A
	glta	AcCoA	OAA	ICit			//tcc2->glta
		#AB	#abcd	#dcbaBA
	icd	ICit		AKG	CO2		//tcc3->icd
		#ABCDEF		#ABCEF	#D
	akd	AKG		Suc	CO2		//tcc4->akd
		#ABCDE		#BCDE	#A
	fumA	Suc		Mal			//tcc5->fum
		#ABCD		#ABCD
	fumB	Suc		Mal
		#ABCD		#DCBA
	fumC	Mal		Suc
		#ABCD		#ABCD
	mdh	Mal		OAA			//tcc6->mdh
		#ABCD		#ABCD
//Glyoxylate Shunt
	gs1	ICit		GlyOx	Suc
		#ABCDEF		#AB	#DCEF
	gs2	GlyOx	AcCoA	Mal
		#AB	#ab	#ABba
// Anaplerotic Reactions
	ppc	PEP	CO2	OAA		//ana2->ppc
		#ABC	#a	#ABCa
	mez	Mal		CO2	Pyr	//ana3->mez
		#ABCa		#a	#ABC
// Intermediate Drainout Pathways
	// Glucose-6-Phosphate Family
	dr_glc6P	Glc6P		Tre
		#ABCDEF		#ABCDEF
	// Fructose-6-Phosphate Family
	dr_fru6P	Fru6P		GlcNAcAux	// aus technischen gruenden... (wegen nomenklatur lieber nochmal wolfgang fragen :-)
		#ABCDEF		#ABCDEF		//
	dr_accoa	AcCoA		AcCoAaux		// dr_accoa1 -> dr_accoa range
		#ab		#ab
	dr_pyr1	Pyr		Pyraux			//dr_pyr1 -> dr_pyr
		#abc		#abc
//	dr_pyr2	Pyr	Pyr	Val	CO2
//		#ABC	#abc	#ABbcC	#a
//	dr_pyr3	Val		ValAux
//		#abcde		#abcde
	dr_akg	AKG		AKGaux
		#abcde		#abcde			//dr_akg1 -> dr_akg
	dr_oaa1	OAA		Thr
		#abcd		#abcd
	dr_oaa2	Thr		Gly	COGly
		#abcd		#ab	#cd
	dr_oaa3	Thr		Thraux
		#abcd		#abcd
	dr_oaa4	COGly		COGlyaux
		#ab		#ab
	dr_rib5p	Rib5P	CO2	His
		#abcde	#A	#edcbaA
	dr_rib5p2aux	His		HisAUX
		#ABCDEF		#ABCDEF
	dr_e4p	Ery4P		Ery4Paux
		#ABCD		#ABCD
	dr_pep	PEP		PEPAUX
		#ABC		#ABC
//	dr_icit	ICit		ICitAUX
//		#ABCDEF		#ABCDEF
//	dr_mal	Mal		MalAUX
//		#ABCD		#ABCD
//Amino acid biosynthesis
	// Phosphoglycerate Family
	dr_gap1	GAP		Ser		//bs_pga -> dr_gap
		#ABC		#ABC
	dr_gap2	Ser		Cys		//=biosynthesis of ser ,cys
		#ABC		#ABC
	dr_gap3	Ser		Gly	CO2
		#ABC		#AB	#C
	dr_gap3_aux	Gly		GlyAux		// aus technischen gruenden...
		#AB		#AB		//
	dr_gap4	Gly		CO2	CO2
		#AB		#A	#B
	// Pyruvate Family
	// Ribose-5-Phosphate Family
	// Aromatic Amino Acids
	// Alpha-Ketoglutarate Family
	bs_co2	CO2		BM_CO2		// noch hinzuzufuegen?
		#A		#A		//
//Accumulation of biomass
// Simplified Biosynthetic Pathways (1H-NMR)						// diese koennen alternativ genutzt werden!!!
//	bs_tre	Glc6P		BM_Tre
//		#ABCDEF		#ABCDEF
//
//	bs_glcnac	Fru6P		BM_GlcNAc
//		#ABCDEF		#ABCDEF
//
//	bs_ser	PGA		BM_Ser
//		#ABC		#ABC
//
//	bs_gly	Pyr		BM_Gly	CO2
//		#ABC		#AB	#C
//
//	bs_gly_aux	BM_Gly		BM_GlyAux		// aus technischen gruenden...
//		#AB		#AB		//
//
//	bs_ala	Pyr		BM_Ala
//		#ABC		#ABC
//
//	bs_his	Rib5P	CO2	BM_His
//		#ABCDE	#a	#EDCBAa
//
//	bs_his_aux	BM_His		BM_HisAux		// aus technischen gruenden...
//		#ABCDEF		#ABCDEF		//
//
//	bs_dna	Rib5P		BM_DNA
//		#ABCDE		#ABCDE
//
//	bs_phe	Ery4P		BM_Phe	CO2
//		#ABCD		#BCD	#A
//
//	bs_phe_aux	BM_Phe		BM_PheAux		// aus technischen gruenden...
//		#ABC		#ABC		//
//
//	bs_pro	AKG		BM_Pro		// muss in wolfgangs version geaendert werden
//		#ABCDE		#ABCDE		// (Glu tritt im hauptnetzwerk nicht auf)
//
//	bs_arg	AKG	CO2	BM_Arg		// muss in wolfgangs version geaendert werden
//		#ABCDE	#a	#ABCDEa		// (Glu tritt im hauptnetzwerk nicht auf)
//
//	bs_arg_aux	BM_Arg		BM_ArgAux		// aus technischen gruenden...
//		#ABCDEF		#ABCDEF		//
//
//	bs_asp	OAA		BM_Asp
//		#ABCD		#ABCD
//
//	bs_met	OAA	CO2	BM_Met
//		#ABCD	#a	#ABCDa
//
//	bs_met_aux	BM_Met		BM_MetAux		// aus technischen gruenden...
//		#ABCDE		#ABCDE		//
FLUXES
	NET
		NAME	FCD	VALUE(F/C)	ED_WEIGHT	LOW(F)	INC(F)	UP(F)
		Glucupt	C	4
		hxi	D
		pfk	D
		eno	F	1.67	//	-5		5
		pyk	F	1.28	//	-5		5
		gdh	D	0.2847
		rpe	D
		rpi	D
		tk1	D
		tk2	D
		tal	D
		pdh	F	1.2094	//	-5		5
		glta	D
		icd	D
		akd	D
		fumA	D
		fumB	D
		fumC	F	2.224	//	-5		5
		mdh	F	0.5623	//	-5		5
		gs1	D	0.1904
		gs2	D
		ppc	D	0.23
		mez	D	0.1791
		dr_glc6P	C	0.01107
		dr_fru6P	C	0.00383
		dr_accoa	D	0.1468
		dr_pyr1	F	0.1647	//	-5		5
//		dr_pyr2	F	0.03
//		dr_pyr3	D
		dr_akg	F	0.134	//	-5		5
		dr_oaa1	F	0.158	//	-5		5
		dr_oaa2	D	0.02
		dr_oaa3	F	0.03957	//	-5		5
		dr_oaa4	D
		dr_rib5p	F	0.04847
		dr_rib5p2aux	D
		dr_e4p	F	0.01949
		dr_pep	C	0.02803
		dr_gap1	C	0.2357
		dr_gap2	D
		dr_gap3	D
		dr_gap3_aux	C	0.03428
		dr_gap4	D
		bs_co2	F	2.8320	//	-5		5
//		bs_ser	F	0.048
//		bs_gly	D
//		bs_gly_aux	F	0.048
//		bs_ala	F	0.048
//		bs_his	D
//		bs_his_aux	F	0.048
//		bs_dna	F	0.048
//		bs_phe	D
//		bs_phe_aux	F	0.048
//		bs_pro	F	0.048
//		bs_arg	D
//		bs_arg_aux	F	0.048
//		bs_asp	D
//		bs_met	D
//		bs_met_aux	F	0.048
	XCH
		NAME	FCD	VALUE(F/C)	ED_WEIGHT	LOW(F)	INC(F)	UP(F)
// no xch-fluxes realized (i.e. only unidirectional fluxes)
		Glucupt	D
		hxi	F	0
		pfk	F	0
		eno	C	0
		pyk	F	0
		gdh	C	0
		rpe	C	0
		rpi	C	0
		tk1	F	0
		tk2	F	0
		tal	F	0
		pdh	C	0
		glta	C	0
		icd	C	0
		akd	C	0
		fumA	C	0
		fumB	C	0
		fumC	C	0
		mdh	F	0
		gs1	C	0
		gs2	C	0
		ppc	C	0
		mez	C	0
		dr_glc6P	D	0
		dr_fru6P	D	0
		dr_accoa	D	0
		dr_pyr1	D	0
//		dr_pyr2	C	0
//		dr_pyr3	D
		dr_akg	D	0
		dr_oaa1	C	0
		dr_oaa2	C	0
		dr_oaa3	D	0
		dr_oaa4	D	0
		dr_rib5p	C	0
		dr_rib5p2aux	D
		dr_e4p	D	0
		dr_pep	D	0
		dr_gap1	C	0
		dr_gap2	D	0
		dr_gap3	C	0
		dr_gap3_aux	D	0
		dr_gap4	C	0
		bs_co2	D	0
//		bs_glcnac	D
//		bs_ser	D
//		bs_gly	C	0
//		bs_gly_aux	D
//		bs_ala	D
//		bs_his	C	0
//		bs_his_aux	D
//		bs_dna	D
//		bs_phe	C	0
//		bs_phe_aux	D
//		bs_pro	D
//		bs_arg	C	0
//		bs_arg_aux	D
//		bs_asp	D
//		bs_met	C	0
//		bs_met_aux	D
POOL_SIZE
	META_NAME	VALUE
	AcCoA	0.09
	AKG	1
//	E4P	1
//	F6P	0.07
//	FBP	1
//	Fum	1
//	G6P	0.01
	GAP	1
//	Glu	0.09
//	Glxy	0.01
//	Ind	0.01
//	IsoCit	1
//	m6PG	0.01
	Mal	0.03
//	Oxa	1
	PEP	0.08
//	PGA	0.01
	Pyr	0.08
//	R5P	0.01
//	Ru5P	0.06
//	RuBP	0.01
//	S7P	0.01
	Suc	0.07
//	tempIndCO2	0.01
//	Xu5P	0.01
EQUALITIES
	NET
		VALUE	FORMULA
//		bs_oaa6a-bs_oaa6b		// scrambling reaction: bs_oaa6a_net - bs_oaa6b_net = 0
		0	fumA-fumB		// scrambling reaction: tcc5a_net - tcc5b_net = 0
//		0	bs_pep3a-bs_pep3b
//		0	bs_pep4a-bs_pep4b
	XCH
		VALUE	FORMULA
INEQUALITIES
	NET
		VALUE	COMP	FORMULA
// Inequalities for Input and Output Fluxes are generated automatically
// Example
		0.0001	<=	hxi
		0.0001	<=	pyk
		0.0001	<=	fumA
		0.0001	<=	fumB
		0.0001	<=	fumC
		0.0001	<=	gdh
		0.0001	<=	mez
		0.0001	<=	icd
		0.0001	<=	dr_gap3
		0.0001	<=	akd
		0.200	<=	dr_accoa //more strong constraint
		0.116	<=	dr_akg
		0.160	<=	dr_pyr1
		0.170	>=	dr_pyr1
		0.0964	<=	dr_oaa1
	XCH
		VALUE	COMP	FORMULA
// Inequalities for Input and Output Fluxes are generated automatically
		0.67	>=	mdh
FLUX_MEASUREMENTS
	FLUX_NAME	VALUE	DEVIATION	//		Val	Dev
//	dr_pyr1	0.194	0.02
//	dr_gap1	0.10	0.02
//	dr_akg	0.13	0.03
// Example
//	emp6	0.25	0.02
LABEL_INPUT
	META_NAME	ISOTOPOMER	VALUE
	Gluc	#000000	0.6406
		#000001	0.0099
		#000010	0.00
		#000100	0.0099
		#001000	0.0099
		#010000	0.0297
		#100000	0.00
		#111111	0.3
//	ExtCo2	#0	0.989
//		#1	0.011
LABEL_MEASUREMENTS
	META_NAME	CUM_GROUP	VALUE	DEVIATION	CUM_CONSTRAINTS
// Example
//	Glu	1	0.1979869	0.002	#1xxxx
//		2	0.01530284	0.002	#x1xxx
//		3	0.02840711	0.002	#xx1xx
//		4	0.01226629	0.002	#xxx1x
//		5	0.09763675	0.002	#xxxx1
//
//	Suc	1	0.05685171	0.002	#1xxx
//		2	0.02294772	0.002	#x1xx
//		3	0.01186915	0.002	#xx1x
//		4	0.07046489	0.002	#xxx1
//
//	Pyr	1	0.03304418	0.002	#1xx
//		2	0.01260362	0.002	#x1x
//		3	0.1207158	0.002	#xx1
PEAK_MEASUREMENTS
	META_NAME	PEAK_NO	VALUE_S	VALUE_D-	VALUE_D+	VALUE_DD	VALUE_T	DEVIATION_S	DEVIATION_D-	DEVIATION_D+	DEVIATION_DD/T
// Example
//	Pyr	1	0.66		0.01			0.005
//		2	1.26	0.03960991	0.01183004	0.0007686513		0.005
//		3	0.1898	0.8101				0.05	0.05
//
//	AKG	3	0.43417	0.5658			-	0.05	0.05
//	AKG	4	0.1908	0.8089			-	0.05	0.05
//		5	0.1901	0.8098				0.05	0.05
	OAA	2	0.2405	0.3175	0.1691	0.2728		0.05	0.05	0.05	0.05
		3	0.2578	0.2695	0.3216	0.1505		0.05	0.05	0.05	0.05
//	His	2	0.114	0.0779		-	0.808		0.05		0.05	0.05
//		3	0.1774	0.8227			-	0.05	0.05
//		5	0.2106	0.789				0.05	0.05
	Gly	2	0.2154	0.7845				0.05	0.05
	Thr	2	0.2401	0.3161	0.1657	0.2779		0.05	0.05	0.05	0.05
		3	0.2471	0.591			0.161	0.05	0.05		0.05
		4	0.5097	0.4902				0.05	0.05
	Ser	2	0.13	0.298	0.0667	0.504		0.05	0.05	0.05	0.05
		3	0.4277	0.572				0.05	0.05
//	Val	2	0.1852	0.6939	0.0391	0.0718		0.05
//		4	0.2045	0.7955				0.05
	PEP	2	0.1215	0.05	0.068	0.760		0.05	0.05	0.05	0.05
	AKG	2	0.2449	0.3106	0.292	0.154		0.05	0.05	0.05	0.05
	PEP	3	0.1716	0.8286				0.05	0.05
	AcCoA	2	0.189	0.8107	-	-		0.05
MASS_SPECTROMETRY
	META_NAME	FRAGMENT	WEIGHT	VALUE	DEVIATION
// Example
//			2,3	0	13001	70.005
//			1	1996	14.98
//			2	2	5.0
	Glc6P	1,2,3,4,5,6	0	0.8574	0.04
			1	0.0388	0.04
			2	0.0161	0.04
			3	0.0878	0.04
			4	0.0878	0.04
			5	0.0878	0.04
			6	0.0878	0.04
		2,3	0	0.8655	0.04
			1	0.0376	0.04
			2	0.0968	0.04
	Ery4P	1,2,3,4	0	0.7552	0.04
			1	0.1159	0.04
			2	0.1041	0.04
			3	0.0140	0.04
			4	0.0108	0.04
	PEP	1,2,3	0	12601	68.005
			1	2301	16.505
			2	96	5.48
			3	1	5.005
//	Tyr	2,3,4,5,6,7,8,9	0	0.69	0.04
//			1	0.0888	0.04
//			2	0.1197	0.04
//			3	0.03339	0.04
//			4	0.0429	0.04
//	OAA	1,2,3,4	0	0.7598	0.04
//			1	0.1204	0.04
//			2	0.0694	0.04
//			3	0.0445	0.04
//		2,3,4	0	0.8025	0.04
//			1	0.1138	0.04
//			2	0.0657	0.04
//			3	0.01801	0.04
	Ser	1,2,3	0	0.8400	0.04
			1	0.0624	0.04
			2	0.0282	0.04
			3	0.0597	0.04
	Thr	1,2,3,4	0	0.779	0.04
			1	0.1505	0.04
			2	0.0698	0.04
			3	0.0363	0.04
			4	0.794	0.04
//			1	0.137	0.04
//			2	0.0488	0.04
	Gly	1,2	0	0.9102	0.04
			1	0.0897	0.04
			2	0.8853	0.04
//			1	0.0295	0.04
//			2	0.0851	0.04
	AKG	1,2,3,4	0	0.7426	0.04
			1	0.126	0.04
			2	0.107	0.04
			3	0.0173	0.04
			4	0.023	0.04
	Rib5P	1,2,3	0	0.7426	0.04
			1	0.126	0.04
	Rib5P	1,2,3,4	0	0.7426	0.04
			1	0.126	0.04
	Xul5P	1,2,3	0	0.7426	0.04
			1	0.126	0.04
	Xul5P	1,2,3,4,5	0	0.7426	0.04
			1	0.126	0.04
	Sed7P	1,2,3,4,5,6,7	0	0.7426	0.04
			1	0.126	0.04
			2	0.126	0.04
			3	0.126	0.04
			4	0.126	0.04
			5	0.126	0.04
			6	0.126	0.04
			7	0.126	0.04
OPTIONS
	OPT_NAME	OPT_VALUE
	MATLAB_FOR_FLUX_EQ_CONSTR_MATR	1
